# Supplementary material for: Use of Patient-Reported Outcome Measures and Patient-Reported Experience Measures Within Evaluation Studies of Telemedicine Applications: Systematic Review
Source: J Med Internet Res. 2021 Nov 17;23(11):e30042. doi: 10.2196/30042 (PMC8663685; doi:10.2196/30042)
Supplement: Multimedia Appendix 2 [file jmir_v23i11e30042_app2.xlsx]

## Sheet: Studie Allgemein
Date	Autor	Title	Journal	DOI	application type	ICD-10 chapter	study type	PROM	PREM	HRQoL	physical function	social function	emotional function	cognitive function	health literacy	side effects	adherence	Self_PROM	treatment	technology	satisfaction	Self_PREM
2019	A. Buvik; T. S. Bergmo; E. Bugge; A. Smaabrekke; T. Wilsgaard; J. A. Olsen	Cost-Effectiveness of Telemedicine in Remote Orthopedic Consultations: Randomized Controlled Trial	Journal of medical Internet research	10.2196/11330	teleconsultation	other	randomized controlled trial	1	0	1	0	0	0	0	0	0	0	0	0	0	0	0
2019	A. J. Siegler; J. B. Brock; C. B. Hurt; L. Ahlschlager; K. Dominguez; C. F. Kelley; S. M. Jenness; G. Wilde; S. B. Jameson; G. Bailey-Herring; L. A. Mena	An Electronic Pre-Exposure Prophylaxis Initiation and Maintenance Home Care System for Nonurban Young Men Who Have Sex With Men: Protocol for a Randomized Controlled Trial	JMIR Res Protoc	10.2196/13982	teleconsultation	B	randomized controlled trial	3	1	0	0	0	1	0	0	0	1	1	0	1	0	0
2019	A. Kubo; E. Kurtovich; M. McGinnis; S. Aghaee; A. Altschuler; C. Quesenberry; T. Kolevska; A. L. Avins	A Randomized Controlled Trial of mHealth Mindfulness Intervention for Cancer Patients and Informal Cancer Caregivers: A Feasibility Study Within an Integrated Health Care Delivery System	Integrative cancer therapies	10.1177/1534735419850634	digital self management	C	randomized controlled trial	8	0	3	1	0	3	0	0	0	1	0	0	0	0	0
2019	A. L. Seritan; M. Heiry; A. M. Iosif; M. Dodge; J. L. Ostrem	Telepsychiatry for patients with movement disorders: a feasibility and patient satisfaction study	J Clin Mov Disord	10.1186/s40734-019-0077-y	teleconsultation	G	feasibility Study	1	2	0	0	0	0	0	0	0	1	0	0	0	1	1
2019	A. M. Wills; J. Garry; J. Hubbard; T. Mezoian; C. T. Breen; C. Ortiz-Miller; P. Nalipinski; S. Sullivan; J. D. Berry; M. Cudkowicz; S. Paganoni; J. Chan; E. A. MacKlin	Nutritional counseling with or without mobile health technology: A randomized open-label standard-of-care-controlled trial in ALS	BMC Neurology	10.1186/s12883-019-1330-6	digital self management	G	randomized controlled trial	2	0	2	0	0	0	0	0	0	0	0	0	0	0	0
2019	A. Nyberg; M. Tistad; K. Wadell	Can the COPD web be used to promote self-management in patients with COPD in swedish primary care: a controlled pragmatic pilot trial with 3 month- and 12 month follow-up	Scandinavian journal of primary health care	10.1080/02813432.2019.1569415	digital self management	J	controlled trial	6	0	2	2	0	1	0	0	0	0	1	0	0	0	0
2019	A. S. Balakrishnan; H. G. Nguyen; K. Shinohara; R. Au Yeung; P. R. Carroll; A. Y. Odisho	A Mobile Health Intervention for Prostate Biopsy Patients Reduces Appointment Cancellations: Cohort Study	J Med Internet Res	10.2196/14094	digital self management	C	non-controlled trial	0	3	0	0	0	0	0	0	0	0	0	0	0	2	1
2019	B. Carter; K. Whittaker; C. Sanders	Evaluating a telehealth intervention for urinalysis monitoring in children with neurogenic bladder	J Child Health Care	10.1177/1367493518777294	telemonitoring	N	feasibility Study	1	2	0	0	0	1	0	0	0	0	0	0	0	0	2
2019	D. Koot; P. S. C. Goh; R. S. M. Lim; Y. Tian; T. Y. Yau; N. C. Tan; E. A. Finkelstein	A Mobile Lifestyle Management Program (GlycoLeap) for People With Type 2 Diabetes: Single-Arm Feasibility Study	JMIR Mhealth Uhealth	10.2196/12965	digital self management	E	feasibility Study	0	3	0	0	0	0	0	0	0	0	0	0	0	1	2
2019	D. M. Kazemi; B. Borsari; M. J. Levine; M. Shehab; M. Nelson; B. Dooley; B. Stinson; F. Fang; S. Li	Real-time demonstration of a mHealth app designed to reduce college students hazardous drinking	Psychol Serv	10.1037/ser0000310	telemonitoring	F	feasibility Study	0	1	0	0	0	0	0	0	0	0	0	0	1	0	0
2019	E. Walsh; E. R. Park; J. Abramson; K. Quain; G. K. Perez	Acceptability and feasibility of a telehealth resiliency intervention for lymphoma survivors	Psycho-Oncology	10.1016/j.suponc.2010.12.006	telemonitoring	C	feasibility Study	2	1	2	0	0	0	0	0	0	0	0	0	0	1	0
2019	J. Chen; M. Allman-Farinelli	Impact of Training and Integration of Apps Into Dietetic Practice on Dietitians' Self-Efficacy With Using Mobile Health Apps and Patient Satisfaction	JMIR Mhealth Uhealth	10.2196/12349	digital self management	other	feasibility Study	0	2	0	0	0	0	0	0	0	0	0	0	1	1	0
2019	J. D. M. Vloothuis; M. Mulder; R. H. M. Nijland; Q. S. Goedhart; M. Konijnenbelt; H. Mulder; C. M. P. M. Hertogh; M. Tulder; E. E. H. Van Wegen; G. Kwakkel	Caregiver-mediated exercises with e-health support for early supported discharge after stroke (CARE4STROKE): A randomized controlled trial	PLoS ONE	10.1186/s12883-015-0440-z	telerehabilitation	I	randomized controlled trial	6	0	2	2	0	2	0	0	0	0	0	0	0	0	0
2019	J. L. Phillips; N. Heneka; M. Lovell; L. Lam; P. Davidson; F. Boyle; N. McCaffrey; S. Fielding; T. Shaw	A phase III wait-listed randomised controlled trial of novel targeted inter-professional clinical education intervention to improve cancer patients' reported pain outcomes (The Cancer Pain Assessment (CPAS) Trial): study protocol	Trials	10.1186/s13063-018-3152-z	telemonitoring	C	randomized controlled trial	3	0	2	0	0	0	0	0	0	1	0	0	0	0	0
2019	J. Lee; S. H. Park; J. H. Ju; J. H. Cho	Application of a real-time pain monitoring system in Korean fibromyalgia patients: A pilot study	International Journal of Rheumatic Diseases	10.1111/1756-185X.13472	telemonitoring	M	feasibility Study	3	0	2	0	0	1	0	0	0	0	0	0	0	0	0
2019	K. Donelan; E. A. Barreto; S. Sossong; C. Michael; J. J. Estrada; A. B. Cohen; J. Wozniak; L. H. Schwamm	Patient and clinician experiences with telehealth for patient follow-up care	Am J Manag Care	n.a.	teleconsultation	other	non-controlled trial	0	6	0	0	0	0	0	0	0	0	0	0	0	2	4
2019	L. C. Chew; X. Xin; H. Yang; J. Thumboo	An evaluation of the Virtual Monitoring Clinic, a novel nurse-led service for monitoring patients with stable rheumatoid arthritis	International Journal of Rheumatic Diseases	10.1111/1756-185X.13436	telemonitoring	M	non-controlled trial	1	2	0	1	0	0	0	0	0	0	0	0	0	1	1
2019	M. A. C. Koole; D. Kauw; M. M. Winter; D. A. J. Dohmen; Tulevski, II; R. de Haan; G. A. Somsen; M. P. Schijven; D. Robbers-Visser; B. J. M. Mulder; B. J. Bouma; M. J. Schuuring	First real-world experience with mobile health telemonitoring in adult patients with congenital heart disease	Neth Heart J	10.1007/s12471-018-1201-6	telemonitoring	Q	feasibility Study	4	0	2	0	0	0	0	1	0	1	0	0	0	0	0
2019	M. Berwig; S. Lessing; R. Deck	Telephone-based aftercare groups for family carers of people with dementia: study protocol of the Talking Time - REHAB project	BMC health services research	10.1007/s12471-018-1201-6	telerehabilitation	F	randomized controlled trial	5	1	1	0	1	2	0	0	0	0	1	0	0	0	1
2019	M. T. Pulley; R. Brittain; W. Hodges; C. Frazier; L. Miller; M. Matyjasik-Liggett; S. Maurer; M. Peters; K. Solomon; A. R. Berger	Multidisciplinary amyotrophic lateral sclerosis telemedicine care: The store and forward method	Muscle Nerve	10.1002/mus.26170	teleconsultation	G	non-controlled trial	0	2	0	0	0	0	0	0	0	0	0	0	0	1	1
2019	O. Ciani; M. Cucciniello; F. Petracca; G. Apolone; G. Merlini; S. Novello; P. Pedrazzoli; N. Zilembo; C. Broglia; E. Capelletto; M. Garassino; E. Nicod; R. Tarricone	Lung Cancer App (LuCApp) study protocol: a randomised controlled trial to evaluate a mobile supportive care app for patients with metastatic lung cancer	BMJ Open	10.1136/bmjopen-2018-025483	digital self management	C	randomized controlled trial	3	1	1	0	0	1	1	0	0	0	0	0	1	0	0
2019	P. N. Ramkumar; H. S. Haeberle; D. Ramanathan; W. A. Cantrell; S. M. Navarro; M. A. Mont; M. Bloomfield; B. M. Patterson	Remote Patient Monitoring Using Mobile Health for Total Knee Arthroplasty: Validation of a Wearable and Machine Learning-Based Surveillance Platform	J Arthroplasty	10.1016/j.arth.2019.05.021	telemonitoring	M	non-controlled trial	2	0	2	0	0	0	0	0	0	0	0	0	0	0	0
2019	S. E. Bonn; M. Lof; C. G. Ostenson; Y. Trolle Lagerros	App-technology to improve lifestyle behaviors among working adults - the Health Integrator study, a randomized controlled trial	BMC public health	10.1186/s12889-019-6595-6	digital self management	other	randomized controlled trial	6	0	2	1	0	2	1	0	0	0	0	0	0	0	0
2019	Y. Gilboa; T. Maeir; S. Karni; M. E. Eisenberg; M. Liebergall; I. Schwartz; Y. Kaufman	Effectiveness of a tele-rehabilitation intervention to improve performance and reduce morbidity for people post hip fracture - study protocol for a randomized controlled trial	BMC geriatrics	10.1186/s12877-019-1141-z	telerehabilitation	S	randomized controlled trial	2	0	1	0	0	1	0	0	0	0	0	0	0	0	0
2018	A. A. Wright; N. Raman; P. Staples; S. Schonholz; A. Cronin; K. Carlson; N. L. Keating; J. P. Onnela	The HOPE Pilot Study: Harnessing Patient-Reported Outcomes and Biometric Data to Enhance Cancer Care	JCO Clin Cancer Inform	10.1200/CCI.17.00149	telemonitoring	C	feasibility Study	3	0	1	0	0	0	0	0	1	1	0	0	0	0	0
2018	A. Avila; J. Claes; K. Goetschalckx; R. Buys; M. Azzawi; L. Vanhees; V. Cornelissen	Home-Based Rehabilitation With Telemonitoring Guidance for Patients With Coronary Artery Disease (Short-Term Results of the TRiCH Study): Randomized Controlled Trial	Journal of medical Internet research	10.2196/jmir.9943	telerehabilitation	I	randomized controlled trial	1	0	1	0	0	0	0	0	0	0	0	0	0	0	0
2018	A. Baert; E. Clays; L. Bolliger; D. De Smedt; M. Lustrek; A. Vodopija; M. Bohanec; P. E. Puddu; M. C. Ciancarelli; M. Schiariti; J. Derboven; G. Tartarisco; S. Pardaens	A Personal Decision Support System for Heart Failure Management (HeartMan): Study protocol of the HeartMan randomized controlled trial 11 Medical and Health Sciences 1117 Public Health and Health Services	BMC Cardiovascular Disorders	10.1186/s12872-018-0921-2	telerehabilitation	I	randomized controlled trial	9	1	1	0	0	2	1	1	0	2	2	0	1	0	0
2018	A. de Thurah; K. Stengaard-Pedersen; M. Axelsen; U. Fredberg; L. M. V. Schougaard; N. H. I. Hjollund; M. Pfeiffer-Jensen; T. B. Laurberg; U. Tarp; K. Lomborg; T. Maribo	Tele-Health Followup Strategy for Tight Control of Disease Activity in Rheumatoid Arthritis: Results of a Randomized Controlled Trial	Arthritis Care Res (Hoboken)	10.1002/acr.23280	telemonitoring	M	randomized controlled trial	4	0	1	1	0	1	0	0	0	1	0	0	0	0	0
2018	A. Girgis; I. Durcinoska; M. Gerges; N. Kaadan; A. Arnold; J. Descallar; G. P. Delaney	Study protocol for a controlled trial of an eHealth system utilising patient reported outcome measures for personalised treatment and care: PROMPT-Care 2.0	BMC Cancer	10.1186/s12885-018-4729-3	telemonitoring	C	controlled trial	3	2	1	0	0	1	1	0	0	0	0	0	0	1	1
2018	A. Lopez-Villegas; D. Catalan-Matamoros; R. Lopez-Liria; T. Enebakk; H. Thunhaug; K. T. Lappegard	Health-related quality of life on tele-monitoring for users with pacemakers 6 months after implant: the NORDLAND study, a randomized trial	BMC geriatrics	10.1186/s12877-018-0911-3	telemonitoring	I	randomized controlled trial	2	0	2	0	0	0	0	0	0	0	0	0	0	0	0
2018	A. M. Bauer; M. Iles-Shih; R. H. Ghomi; T. Rue; T. Grover; N. Kincler; M. Miller; W. J. Katon	Acceptability of mHealth augmentation of Collaborative Care: A mixed methods pilot study	Gen Hosp Psychiatry	10.1016/j.genhosppsych.2017.11.010	digital self management	F	feasibility Study	2	1	0	0	0	2	0	0	0	0	0	0	0	0	1
2018	A. Mujcic; M. Blankers; B. Boon; R. Engels; M. van Laar	Internet-based self-help smoking cessation and alcohol moderation interventions for cancer survivors: A study protocol of two RCTs	BMC Cancer	10.1186/s12885-018-4206-z	telerehabilitation	C	randomized controlled trial	8	0	2	0	0	2	2	0	0	0	2	0	0	0	0
2018	A. Williams; J. Wiggers; K. M. O'Brien; L. Wolfenden; S. L. Yoong; R. K. Hodder; H. Lee; E. K. Robson; J. H. McAuley; R. Haskins; S. J. Kamper; C. Risseli; C. M. Williams	Effectiveness of a healthy lifestyle intervention for chronic low back pain: A randomised controlled trial	Pain	10.1097/j.pain.0000000000001198	telerehabilitation	M	randomized controlled trial	9	0	3	3	0	2	0	0	0	1	0	0	0	0	0
2018	B. M. Sakakibara; S. A. Lear; S. I. Barr; O. Benavente; C. H. Goldsmith; N. D. Silverberg; J. Yao; J. J. Eng	A telehealth intervention to promote healthy lifestyles after stroke: The Stroke Coach protocol	International Journal of Stroke	10.1177/1747493017729266	telerehabilitation	I	randomized controlled trial	4	0	1	0	0	1	0	1	0	1	0	0	0	0	0
2018	C. Callender; D. Thompson	Family TXT: Feasibility and Acceptability of a mHealth Obesity Prevention Program for Parents of Pre-Adolescent African American Girls	Children (Basel)	10.3390/children5060081	digital self management	other	feasibility Study	0	1	0	0	0	0	0	0	0	0	0	0	0	1	0
2018	C. Colon-Semenza; N. K. Latham; L. M. Quintiliani; T. D. Ellis	Peer Coaching Through mHealth Targeting Physical Activity in People With Parkinson Disease: Feasibility Study	JMIR Mhealth Uhealth	10.2196/mhealth.8074	telerehabilitation	G	feasibility Study	2	1	1	0	0	1	0	0	0	0	0	0	0	1	0
2018	C. G. Russell; E. Denney-Wilson; R. A. Laws; G. Abbott; M. Zheng; S. J. Lymer; S. Taki; E. V. Litterbach; K. L. Ong; K. J. Campbell	Impact of the Growing Healthy mHealth Program on Maternal Feeding Practices, Infant Food Preferences, and Satiety Responsiveness: Quasi-Experimental Study	JMIR Mhealth Uhealth	10.2196/mhealth.9303	digital self management	other	non-controlled trial	0	1	0	0	0	0	0	0	0	0	0	0	0	1	0
2018	C. J. J. Kloek; J. M. van Dongen; D. H. de Bakker; D. Bossen; J. Dekker; C. Veenhof	Cost-effectiveness of a blended physiotherapy intervention compared to usual physiotherapy in patients with hip and/or knee osteoarthritis: a cluster randomized controlled trial	BMC public health	10.1186/s12889-018-5975-7	telerehabilitation	M	randomized controlled trial	3	0	2	1	0	0	0	0	0	0	0	0	0	0	0
2018	C. Signorelli; C. Wakefield; K. Johnston; J. Fardell; B. Mary-Ellen; E. Thornton-Benko; T. Foreman; K. Webber; W. H. Wallace; R. Cohn	Re-engage: A nurse-led ehealth intervention to promote engagement and empower childhood cancer survivors	Pediatric Blood and Cancer	10.1136/bmjopen-2018-022269	teleconsultation	C	non-controlled trial	2	3	1	0	0	0	0	0	0	0	1	0	0	2	1
2018	D. Kumar; L. M. Tully; A. M. Iosif; L. N. Zakskorn; K. E. Nye; A. Zia; T. A. Niendam	A Mobile Health Platform for Clinical Monitoring in Early Psychosis: Implementation in Community-Based Outpatient Early Psychosis Care	JMIR Ment Health	10.2196/mental.8551	telemonitoring	F	non-controlled trial	2	2	0	0	0	0	0	0	1	1	0	0	0	1	1
2018	D. Melchart; E. Wuhr; K. Wifling; B. E. Bachmeier	The TALENT II study: a randomized controlled trial assessing the impact of an individual health management (IHM) on stress reduction	BMC public health	10.1186/s12889-018-5756-3	teleconsultation	F	randomized controlled trial	7	0	1	0	0	5	0	0	0	0	1	0	0	0	0
2018	E. Broadbent; J. Garrett; N. Jepsen; V. Li Ogilvie; H. S. Ahn; H. Robinson; K. Peri; N. Kerse; P. Rouse; A. Pillai; B. MacDonald	Using Robots at Home to Support Patients With Chronic Obstructive Pulmonary Disease: Pilot Randomized Controlled Trial	Journal of medical Internet research	10.2196/jmir.8640	telemonitoring	J	randomized controlled trial	2	0	1	0	0	0	0	0	0	1	0	0	0	0	0
2018	E. M. Wong; S. Y. Chair; D. Y. Leung; J. W. Sit; K. P. Leung	Home-based interactive e-health educational intervention for middle-aged adults to improve total exercise, adherence rate, exercise efficacy, and outcome: a randomised controlled trial	Hong Kong medical journal = Xianggang yi xue za zhi	n.a.	telerehabilitation	I	randomized controlled trial	5	0	1	1	0	2	0	0	0	1	0	0	0	0	0
2018	E. V. Korinek; S. S. Phatak; C. A. Martin; M. T. Freigoun; D. E. Rivera; M. A. Adams; P. Klasnja; M. P. Buman; E. B. Hekler	Adaptive step goals and rewards: a longitudinal growth model of daily steps for a smartphone-based walking intervention	J Behav Med	10.1007/s10865-017-9878-3	digital self management	other	non-controlled trial	2	0	0	0	0	0	0	0	0	1	1	0	0	0	0
2018	E. van der Meij; J. R. Anema; W. K. G. Leclercq; M. Y. Bongers; E. C. J. Consten; S. E. Schraffordt Koops; P. M. van de Ven; C. B. Terwee; J. M. van Dongen; F. G. Schaafsma; W. Meijerink; H. J. Bonjer; J. A. F. Huirne	Personalised perioperative care by e-health after intermediate-grade abdominal surgery: a multicentre, single-blind, randomised, placebo-controlled trial	Lancet	10.1016/S0140-6736(18)31113-9	telemonitoring	K	randomized controlled trial	1	0	0	1	0	0	0	0	0	0	0	0	0	0	0
2018	E. W. Beukes; D. M. Baguley; P. M. Allen; V. Manchaiah; G. Andersson	Audiologist-Guided Internet-Based Cognitive Behavior Therapy for Adults With Tinnitus in the United Kingdom: A Randomized Controlled Trial	Ear and hearing	10.1097/AUD.0000000000000505	teleconsultation	H	randomized controlled trial	8	0	4	1	0	2	1	0	0	0	0	0	0	0	0
2018	F. A. Le Marne; S. Butler; E. Beavis; D. Gill; A. M. E. Bye	EpApp: Development and evaluation of a smartphone/tablet app for adolescents with epilepsy	J Clin Neurosci	10.1016/j.jocn.2018.01.065	digital self management	G	non-controlled trial	2	5	0	0	0	1	1	0	0	0	0	0	0	2	3
2018	F. W. K. Tang; C. W. H. Chan; Y. P. Choy; H. H. F. Loong; K. M. Chow; W. K. W. So	A feasibility study on using tablet personal computers for self-reported symptom assessment in newly diagnosed lung cancer patients	International journal of nursing practice	10.1111/ijn.12658	telemonitoring	C	feasibility Study	4	1	2	1	0	1	0	0	0	0	0	0	0	0	1
2018	G. Jones; V. Brennan; R. Jacques; H. Wood; S. Dixon; S. Radley	Evaluating the impact of a 'virtual clinic' on patient experience, personal and provider costs of care in urinary incontinence: A randomised controlled trial	PLoS ONE	10.1371/journal.pone.0189174	teleconsultation	N	randomized controlled trial	2	2	2	0	0	0	0	0	0	0	0	2	0	0	0
2018	H. C. Melissant; I. M. Verdonck-de Leeuw; B. I. Lissenberg-Witte; I. R. Konings; P. Cuijpers; C. F. Van Uden-Kraan	'Oncokompas', a web-based self-management application to support patient activation and optimal supportive care: a feasibility study among breast cancer survivors	Acta Oncol	10.1080/0284186X.2018.1438654	telemonitoring	C	feasibility Study	5	4	2	0	0	1	1	1	0	0	0	0	0	2	2
2018	J. D. Lambert; C. J. Greaves; P. Farrand; L. Price; A. M. Haase; A. H. Taylor	Web-Based Intervention Using Behavioral Activation and Physical Activity for Adults With Depression (The eMotion Study): Pilot Randomized Controlled Trial	Journal of medical Internet research	10.2196/10112	digital self management	F	randomized controlled trial	3	1	0	1	0	2	0	0	0	0	0	1	0	0	0
2018	J. Del Hoyo; P. Nos; R. Faubel; D. Munoz; D. Dominguez; G. Bastida; B. Valdivieso; M. Correcher; M. Aguas	A Web-Based Telemanagement System for Improving Disease Activity and Quality of Life in Patients With Complex Inflammatory Bowel Disease: Pilot Randomized Controlled Trial	Journal of medical Internet research	10.2196/11602	digital self management	K	randomized controlled trial	5	1	3	0	1	0	0	0	0	1	0	1	0	0	0
2018	J. F. Thomas; D. K. Novins; P. W. Hosokawa; C. A. Olson; D. Hunter; A. S. Brent; G. Frunzi; A. M. Libby	The Use of Telepsychiatry to Provide Cost-Efficient Care During Pediatric Mental Health Emergencies	Psychiatr Serv	10.1176/appi.ps.201700140	teleconsultation	F	controlled trial	0	3	0	0	0	0	0	0	0	0	0	0	0	1	2
2018	J. Nicholson; S. M. Wright; A. M. Carlisle; M. A. Sweeney; G. J. McHugo	The WorkingWell Mobile Phone App for Individuals With Serious Mental Illnesses: Proof-of-Concept, Mixed-Methods Feasibility Study	JMIR Ment Health	10.2196/11383	digital self management	F	feasibility Study	1	3	0	0	0	0	0	0	0	1	0	0	1	0	2
2018	J. S. de Bruin; C. Schuh; W. Seeling; E. Luger; M. Gall; E. Hutterer; G. Kornek; B. Ludvik; F. Hoppichler; K. Schindler	Assessing the feasibility of a mobile health-supported clinical decision support system for nutritional triage in oncology outpatients using Arden Syntax	Artif Intell Med	10.1016/j.artmed.2015.10.001	telemonitoring	C	feasibility Study	0	1	0	0	0	0	0	0	0	0	0	0	0	0	1
2018	K. Furness; C. E. Huggins; L. Hanna; M. A. Silvers; P. Cashin; L. Low; D. Croagh; T. P. Haines	A process and mechanism of action evaluation of the effect of early and intensive nutrition care, delivered via telephone or mobile application, on quality of life in people with upper gastrointestinal cancer: A study protocol 11 Medical and Health Sciences 1117 Public Health and Health Services	BMC Cancer	10.1186/s12885-018-5089-8	teleconsultation	C	randomized controlled trial	2	0	1	0	0	0	0	0	0	1	0	0	0	0	0
2018	L. Batalik; F. Dosbaba; M. Hartman; K. Batalikova; J. Spinar	Rationale and design of randomized controlled trial protocol of cardiovascular rehabilitation based on the use of telemedicine technology in the Czech Republic (CR-GPS)	Medicine (United States)	10.1097/MD.0000000000012385	telerehabilitation	I	randomized controlled trial	2	0	1	0	0	0	0	0	0	1	0	0	0	0	0
2018	L. Gossec; A. Cantagrel; M. Soubrier; J. M. Berthelot; J. M. Joubert; B. Combe; W. Czarlewski; D. Wendling; E. Dernis; L. Grange; C. Beauvais; A. Perdriger; H. Nataf; M. Dougados; H. Servy	An e-health interactive self-assessment website (Sanoia((R))) in rheumatoid arthritis. A 12-month randomized controlled trial in 320 patients	Joint Bone Spine	10.1016/j.jbspin.2017.11.015	telemonitoring	M	randomized controlled trial	6	1	3	1	0	1	0	0	0	0	1	0	0	1	0
2018	L. Hanna; C. E. Huggins; K. Furness; M. A. Silvers; J. Savva; H. Frawley; D. Croagh; P. Cashin; L. Low; J. Bauer; H. Truby; T. Haines	Effect of early and intensive nutrition care, delivered via telephone or mobile application, on quality of life in people with upper gastrointestinal cancer: Study protocol of a randomised controlled trial	BMC Cancer	10.1186/s12885-018-4595-z	teleconsultation	C	randomized controlled trial	2	0	2	0	0	0	0	0	0	0	0	0	0	0	0
2018	L. S. Stefansson; M. E. Webb; L. E. Hebert; L. Masinter; M. L. Gilliam	MOBILE-izing Adolescent Sexual and Reproductive Health Care: A Pilot Study Using a Mobile Health Unit in Chicago	J Sch Health	10.1111/josh.12598	teleconsultation	N	feasibility Study	0	2	0	0	0	0	0	0	0	0	0	0	0	1	1
2018	L. Song; K. L. Dunlap; X. Tan; R. C. Chen; M. E. Nielsen; R. L. Rabenberg; J. K. Asafu-Adjei; B. F. Koontz; S. A. Birken; L. L. Northouse; D. K. Mayer	Enhancing Survivorship Care Planning for Patients With Localized Prostate Cancer Using a Couple-Focused mHealth Symptom Self-Management Program: Protocol for a Feasibility Study	JMIR Res Protoc	10.2196/resprot.9118	digital self management	C	feasibility Study	6	1	3	1	0	0	0	1	0	0	1	0	1	0	0
2018	M. Deady; D. A. Johnston; N. Glozier; D. Milne; I. Choi; A. Mackinnon; A. Mykletun; R. A. Calvo; A. Gayed; R. Bryant; H. Christensen; S. B. Harvey	A smartphone application for treating depressive symptoms: Study protocol for a randomised controlled trial	BMC Psychiatry	10.1186/s12888-018-1752-5	digital self management	F	randomized controlled trial	5	0	0	0	1	4	0	0	0	0	0	0	0	0	0
2018	M. J. Allsop; A. Wright-Hughes; K. Black; S. Hartley; M. Fletcher; L. E. Ziegler; B. M. Bewick; D. Meads; N. D. Hughes; S. J. Closs; C. Hulme; S. Taylor; K. Flemming; J. Hackett; J. L. O'Dwyer; J. M. Brown; M. I. Bennett	Improving the management of pain from advanced cancer in the community: study protocol for a pragmatic multicentre randomised controlled trial	BMJ Open	10.1136/bmjopen-2018-021965	digital self management	C	randomized controlled trial	6	0	3	0	0	0	1	0	0	1	1	0	0	0	0
2018	M. N. van Doorn-van Atten; A. Haveman-Nies; P. Pilichowski; R. Roca; J. H. M. de Vries; C. P. G. M. de Groot	Telemonitoring to improve nutritional status in community-dwelling elderly: design and methods for process and effect evaluation of a non-randomized controlled trial	BMC geriatrics	10.1186/s12877-018-0973-2	telemonitoring	other	controlled trial	1	0	1	0	0	0	0	0	0	0	0	0	0	0	0
2018	N. Bott; S. Kumar; C. Krebs; J. M. Glenn; E. N. Madero; J. L. Juusola	A Remote Intervention to Prevent or Delay Cognitive Impairment in Older Adults: Design, Recruitment, and Baseline Characteristics of the Virtual Cognitive Health (VC Health) Study	JMIR Res Protoc	10.2196/11368	teleconsultation	F	non-controlled trial	3	0	0	0	0	2	0	0	0	1	0	0	0	0	0
2018	N. K. Levy; N. A. Orzeck-Byrnes; S. R. Aidasani; D. N. Moloney; L. H. Nguyen; A. Park; L. Hu; A. T. Langford; B. Wang; M. A. Sevick; E. S. Rogers	Transition of a Text-Based Insulin Titration Program From a Randomized Controlled Trial Into Real-World Settings: Implementation Study	J Med Internet Res	10.2196/jmir.9515	telemonitoring	E	non-controlled trial	0	1	0	0	0	0	0	0	0	0	0	0	0	1	0
2018	N. S. Cox; C. F. McDonald; J. A. Alison; A. Mahal; R. Wootton; C. J. Hill; J. Bondarenko; H. Macdonald; P. O'Halloran; P. Zanaboni; K. Clarke; D. Rennick; K. Borgelt; A. T. Burge; A. Lahham; B. Wageck; H. Crute; P. Czupryn; A. Nichols; A. E. Holland	Telerehabilitation versus traditional centre-based pulmonary rehabilitation for people with chronic respiratory disease: protocol for a randomised controlled trial	BMC Pulm Med	10.1186/s12890-018-0646-0	telerehabilitation	J	randomized controlled trial	3	0	1	0	0	1	0	0	0	1	0	0	0	0	0
2018	P. Bernocchi; M. Vitacca; M. T. La Rovere; M. Volterrani; T. Galli; D. Baratti; M. Paneroni; G. Campolongo; B. Sposato; S. Scalvini	Home-based telerehabilitation in older patients with chronic obstructive pulmonary disease and heart failure: A randomised controlled trial	Age and Ageing	10.1093/ageing/afx146	telerehabilitation	J	randomized controlled trial	3	0	2	1	0	0	0	0	0	0	0	0	0	0	0
2018	P. Innominato; S. Komarzynski; A. Karaboue; A. Ulusakarya; M. Bouchahda; M. Haydar; R. Bossevot-Desmaris; M. Mocquery; V. Plessis; F. Levi	Home-Based e-Health Platform for Multidimensional Telemonitoring of Symptoms, Body Weight, Sleep, and Circadian Activity: Relevance for Chronomodulated Administration of Irinotecan, Fluorouracil-Leucovorin, and Oxaliplatin at Home-Results From a Pilot Study	JCO Clin Cancer Inform	10.1200/CCI.17.00125	telemonitoring	C	non-controlled trial	1	0	1	0	0	0	0	0	0	0	0	0	0	0	0
2018	R. A. El Shafie; N. Bougatf; T. Sprave; D. Weber; D. Oetzel; T. Machmer; P. E. Huber; J. Debus; N. H. Nicolay	Oncologic Therapy Support Via Means of a Dedicated Mobile App (OPTIMISE-1): Protocol for a Prospective Pilot Trial	JMIR Res Protoc	10.2196/resprot.8915	telemonitoring	C	non-controlled trial	1	1	1	0	0	0	0	0	0	0	0	1	0	0	0
2018	R. A. Laws; E. A. Denney-Wilson; S. Taki; C. G. Russell; M. Zheng; E. K. Litterbach; K. L. Ong; S. J. Lymer; R. Elliott; K. J. Campbell	Key Lessons and Impact of the Growing Healthy mHealth Program on Milk Feeding, Timing of Introduction of Solids, and Infant Growth: Quasi-Experimental Study	JMIR Mhealth Uhealth	10.2196/mhealth.9040	digital self management	other	feasibility Study	0	1	0	0	0	0	0	0	0	0	0	0	0	0	1
2018	R. A. Lee; M. E. Jung	Evaluation of an mHealth App (DeStressify) on University Students' Mental Health: Pilot Trial	JMIR Ment Health	10.2196/mental.8324	digital self management	F	non-controlled trial	7	0	1	1	1	3	0	0	0	1	0	0	0	0	0
2018	R. E. Powell; D. Stone; J. E. Hollander	Patient and Health System Experience With Implementation of an Enterprise-Wide Telehealth Scheduled Video Visit Program: Mixed-Methods Study	JMIR Med Inform	10.2196/medinform.8479	teleconsultation	other	feasibility Study	0	3	0	0	0	0	0	0	0	0	0	0	0	2	1
2018	R. Merchant; R. Inamdar; K. Henderson; M. Barrett; J. G. Su; J. Riley; D. Van Sickle; D. Stempel	Digital Health Intervention for Asthma: Patient-Reported Value and Usability	JMIR Mhealth Uhealth	10.2196/mhealth.7362	digital self management	J	non-controlled trial	0	2	0	0	0	0	0	0	0	0	0	0	0	1	1
2018	R. S. Calabro; A. Bramanti; M. Garzon; A. Celesti; M. Russo; S. Portaro; A. Naro; A. Manuli; P. Tonin; P. Bramanti	Telerehabilitation in individuals with severe acquired brain injury Rationale, study design, and methodology	Medicine (United States)	10.1097/MD.0000000000013292	telerehabilitation	I	randomized controlled trial	4	1	0	1	0	3	0	0	0	0	0	1	0	0	0
2018	S. Bauerle Bass; A. Jessop; M. Gashat; L. Maurer; M. Alhajji; J. Forry	Take Charge, Get Cured: The development and user testing of a culturally targeted mHealth decision tool on HCV treatment initiation for methadone patients	Patient Educ Couns	10.1016/j.pec.2018.07.007	digital self management	B	feasibility Study	0	1	0	0	0	0	0	0	0	0	0	0	0	0	1
2018	S. E. Bonn; C. Alexandrou; K. Hjorleifsdottir Steiner; K. Wiklander; C. G. Ostenson; M. Lof; Y. Trolle Lagerros	App-technology to increase physical activity among patients with diabetes type 2 - the DiaCert-study, a randomized controlled trial	BMC public health	10.1186/s12889-018-5026-4	digital self management	E	randomized controlled trial	3	0	1	0	0	1	0	0	0	0	1	0	0	0	0
2018	S. Miyamoto; M. Dharmar; S. Fazio; Y. Tang-Feldman; H. M. Young	mHealth Technology and Nurse Health Coaching to Improve Health in Diabetes: Protocol for a Randomized Controlled Trial	JMIR Res Protoc	10.2196/resprot.9168	teleconsultation	E	randomized controlled trial	4	1	1	0	0	3	0	0	0	0	0	1	0	0	0
2018	S. Moradian; M. K. Krzyzanowska; R. Maguire; P. P. Morita; V. Kukreti; J. Avery; G. Liu; J. Cafazzo; D. Howell	Usability Evaluation of a Mobile Phone-Based System for Remote Monitoring and Management of Chemotherapy-Related Side Effects in Cancer Patients: Mixed-Methods Study	JMIR Cancer	10.2196/10932	telemonitoring	C	feasibility Study	0	1	0	0	0	0	0	0	0	0	0	0	1	0	0
2018	S. S. Pedersen; S. J. Skovbakke; U. K. Wiil; T. Schmidt; R. dePont Christensen; C. J. Brandt; J. Sorensen; M. Vinther; C. E. Larroude; T. M. Melchior; S. Riahi; K. G. E. Smolderen; J. A. Spertus; J. B. Johansen; J. C. Nielsen	Effectiveness of a comprehensive interactive eHealth intervention on patient-reported and clinical outcomes in patients with an implantable cardioverter defibrillator [ACQUIRE-ICD trial]: Study protocol of a national Danish randomised controlled trial	BMC Cardiovascular Disorders	10.1186/s12872-018-0872-7	telerehabilitation	I	randomized controlled trial	11	2	3	0	0	3	3	0	1	1	0	0	0	0	2
2018	T. A. A. Beentjes; P. J. J. Goossens; H. Vermeulen; S. Teerenstra; M. W. G. Nijhuis-van der Sanden; B. G. I. van Gaal	E-IMR: e-health added to face-to-face delivery of Illness Management & Recovery programme for people with severe mental illness, an exploratory clustered randomized controlled trial	BMC health services research	10.1186/s12913-018-3767-5	teleconsultation	F	randomized controlled trial	7	0	3	0	0	1	0	2	0	1	0	0	0	0	0
2018	T. M. Huda; A. Alam; T. Tahsina; M. M. Hasan; J. Khan; M. M. Rahman; A. B. Siddique; S. E. Arifeen; M. J. Dibley	Mobile-Based Nutrition Counseling and Unconditional Cash Transfers for Improving Maternal and Child Nutrition in Bangladesh: Pilot Study	JMIR Mhealth Uhealth	10.2196/mhealth.8832	teleconsultation	other	feasibility Study	0	1	0	0	0	0	0	0	0	0	0	0	0	0	1
2018	V. C. Nikolian; A. M. Williams; B. N. Jacobs; M. T. Kemp; J. K. Wilson; M. W. Mulholland; H. B. Alam	Pilot Study to Evaluate the Safety, Feasibility, and Financial Implications of a Postoperative Telemedicine Program	Ann Surg	10.1097/SLA.0000000000002931	teleconsultation	other	feasibility Study	0	2	0	0	0	0	0	0	0	0	0	0	0	1	1
2018	W. Speier; E. Dzubur; M. Zide; C. Shufelt; S. Joung; J. E. Van Eyk; C. N. Bairey Merz; M. Lopez; B. Spiegel; C. Arnold	Evaluating utility and compliance in a patient-based eHealth study using continuous-time heart rate and activity trackers	J Am Med Inform Assoc	10.1093/jamia/ocy067	telemonitoring	I	non-controlled trial	4	0	3	0	0	0	0	0	0	1	0	0	0	0	0
2018	X. Peng; Y. Su; Z. Hu; X. Sun; X. Li; M. A. Dolansky; M. Qu; X. Hu	Home-based telehealth exercise training program in Chinese patients with heart failure A randomized controlled trial	Medicine (United States)	10.1097/MD.0000000000012069	telerehabilitation	I	randomized controlled trial	2	0	1	0	0	1	0	0	0	0	0	0	0	0	0
2018	Y. Guo; Y. A. Hong; J. Qiao; Z. Xu; H. Zhang; C. Zeng; W. Cai; L. Li; C. Liu; Y. Li; M. Zhu; N. A. Harris; C. Yang	Run4Love, a mHealth (WeChat-based) intervention to improve mental health of people living with HIV: a randomized controlled trial protocol	BMC public health	10.1186/s12889-018-5693-1	teleconsultation	F	randomized controlled trial	6	0	1	1	0	4	0	0	0	0	0	0	0	0	0
2017	A. Girgis; I. Durcinoska; J. V. Levesque; M. Gerges; T. Sandell; A. Arnold; G. P. Delaney	eHealth System for Collecting and Utilizing Patient Reported Outcome Measures for Personalized Treatment and Care (PROMPT-Care) Among Cancer Patients: Mixed Methods Approach to Evaluate Feasibility and Acceptability	Journal of medical Internet research	10.2196/jmir.8360	digital self management	C	feasibility Study	3	2	1	0	0	1	1	0	0	0	0	0	0	1	1
2017	A. Langius-Eklof; M. T. Crafoord; M. Christiansen; M. Fjell; K. Sundberg	Effects of an interactive mHealth innovation for early detection of patient-reported symptom distress with focus on participatory care: protocol for a study based on prospective, randomised, controlled trials in patients with prostate and breast cancer	BMC Cancer	10.1186/s12885-017-3450-y	telemonitoring	C	randomized controlled trial	4	0	2	0	0	1	0	0	0	1	0	0	0	0	0
2017	A. Sosa; N. Heineman; K. Thomas; K. Tang; M. Feinstein; M. Y. Martin; B. Sumer; D. L. Schwartz	Improving patient health engagement with mobile texting: A pilot study in the head and neck postoperative setting	Head Neck	10.1002/hed.24718	telemonitoring	other	feasibility Study	0	2	0	0	0	0	0	0	0	0	0	1	0	1	0
2017	B. M. Pflugeisen; J. Mou	Patient Satisfaction with Virtual Obstetric Care	Matern Child Health J	10.1007/s10995-017-2284-1	teleconsultation	other	controlled trial	0	1	0	0	0	0	0	0	0	0	0	0	0	1	0
2017	C. Guijarro-Castro; Y. Aladro-Benito; A. Sanchez-Musulim; A. Belen-Caminero; I. Perez Molina; I. Gomez-Moreno; L. Gomez-Romero; J. Millan-Pascual; M. J. Laredo; M. Cerezo-Garcia	Face-to-Face or Telematic Cognitive Stimulation in Patients with Multiple Sclerosis and Cognitive Impairment: Why Not Both?	Behavioural Neurology	10.1155/2017/5713934	telerehabilitation	G	randomized controlled trial	6	1	3	0	0	1	1	0	0	1	0	0	0	1	0
2017	C. M. Eisenhauer; P. A. Hageman; S. Rowland; B. J. Becker; S. A. Barnason; C. H. Pullen	Acceptability of mHealth Technology for Self-Monitoring Eating and Activity among Rural Men	Public Health Nurs	10.1111/phn.12297	telemonitoring	other	feasibility Study	0	1	0	0	0	0	0	0	0	0	0	0	0	0	1
2017	E. Omaki; R. Castillo; K. Eden; S. Davis; E. McDonald; U. Murtaza; A. Gielen	Using m-health tools to reduce the misuse of opioid pain relievers	Inj Prev	10.1136/injuryprev-2017-042319	teleconsultation	H	randomized controlled trial	0	1	0	0	0	0	0	0	0	0	0	0	0	0	1
2017	E. Schoenfelder; M. Moreno; M. Wilner; K. B. Whitlock; J. A. Mendoza	Piloting a mobile health intervention to increase physical activity for adolescents with ADHD	Prev Med Rep	10.1016/j.pmedr.2017.03.003	telemonitoring	F	feasibility Study	2	1	0	0	0	1	0	0	0	1	0	1	0	0	0
2017	H. C. Kaplan; S. N. Thakkar; L. Burns; B. Chini; D. M. Dykes; G. L. McPhail; E. Moore; S. A. Saeed; I. Eslick; P. A. Margolis; L. Opipari-Arrigan	Protocol of a Pilot Study of Technology-Enabled Coproduction in Pediatric Chronic Illness Care	JMIR Res Protoc	10.2196/resprot.7074	telemonitoring	other	feasibility Study	1	0	0	0	0	0	0	0	0	0	1	0	0	0	0
2017	J. Mashru; M. Kirlew; R. Saginur; Y. S. Schreiber	Management of infectious diseases in remote northwestern Ontario with telemedicine videoconference consultations	J Telemed Telecare	10.1177/1357633X15625136	teleconsultation	A	non-controlled trial	0	1	0	0	0	0	0	0	0	0	0	0	0	1	0
2017	L. Lavorgna; A. Russo; M. De Stefano; R. Lanzillo; S. Esposito; F. Moshtari; F. Rullani; K. Piscopo; D. Buonanno; V. Brescia Morra; A. Gallo; G. Tedeschi; S. Bonavita	Health-Related Coping and Social Interaction in People with Multiple Sclerosis Supported by a Social Network: Pilot Study With a New Methodological Approach	Interact J Med Res	10.2196/ijmr.7402	teleconsultation	G	non-controlled trial	0	2	0	0	0	0	0	0	0	0	0	0	0	1	1
2017	M. M. Symer; J. S. Abelson; J. Milsom; B. McClure; H. L. Yeo	A Mobile Health Application to Track Patients After Gastrointestinal Surgery: Results from a Pilot Study	J Gastrointest Surg	10.1007/s11605-017-3482-2	telemonitoring	other	non-controlled trial	0	4	0	0	0	0	0	0	0	0	0	0	0	1	3
2017	M. Magnus; N. Sikka; T. Cherian; S. Q. Lew	Satisfaction and Improvements in Peritoneal Dialysis Outcomes Associated with Telehealth	Appl Clin Inform	10.4338/ACI-2016-09-RA-0154	digital self management	N	non-controlled trial	1	2	0	0	0	0	0	0	0	0	1	0	0	1	1
2017	M. Ni; L. G. Brown; D. Lawler; T. D. Ellis; T. Deangelis; N. K. Latham; J. Perloff; S. J. Atlas; S. Percac-Lima; J. F. Bean	The rehabilitation enhancing aging through connected health (REACH) study: study protocol for a quasi-experimental clinical trial	BMC geriatrics	10.1186/s12877-017-0618-x	telerehabilitation	other	non-controlled trial	6	0	2	1	0	2	0	0	0	1	0	0	0	0	0
2017	N. A. McNeill; W. A. Kors; M. I. Bosscha; J. van Dijk; A. W. M. Fabius; T. Houffelaar; I. M. Verdonck-de Leeuw; A. C. Moll	Feasibility of RetinoQuest: e-health application to facilitate and improve additional care for retinoblastoma survivors	J Cancer Surviv	10.1007/s11764-017-0642-z	telemonitoring	C	feasibility Study	2	1	1	0	0	0	1	0	0	0	0	0	0	1	0
2017	N. J. Kleinman; A. Shah; S. Shah; S. Phatak; V. Viswanathan	Improved Medication Adherence and Frequency of Blood Glucose Self-Testing Using an m-Health Platform Versus Usual Care in a Multisite Randomized Clinical Trial Among People with Type 2 Diabetes in India	Telemed J E Health	10.1089/tmj.2016.0265	telemonitoring	E	randomized controlled trial	3	1	0	0	0	0	1	1	0	1	0	1	0	0	0
2017	N. Liu; J. Kim; Y. Jung; A. Arisy; M. A. Nicdao; M. Mikaheal; T. Baldacchino; M. Khadra; K. Sud	Remote Monitoring Systems for Chronic Patients on Home Hemodialysis: Field Test of a Copresence-Enhanced Design	JMIR Hum Factors	10.2196/humanfactors.7078	telemonitoring	other	feasibility Study	0	3	0	0	0	0	0	0	0	0	0	0	0	0	3
2017	N. Skrepnik; A. Spitzer; R. Altman; J. Hoekstra; J. Stewart; R. Toselli	Assessing the Impact of a Novel Smartphone Application Compared With Standard Follow-Up on Mobility of Patients With Knee Osteoarthritis Following Treatment With Hylan G-F 20: A Randomized Controlled Trial	JMIR Mhealth Uhealth	10.2196/mhealth.7179	digital self management	M	randomized controlled trial	3	0	0	0	0	1	0	1	0	1	0	0	0	0	0
2017	O. Kart; V. Mevsim; A. Kut; I. Yurek; A. O. Altin; O. Yilmaz	A mobile and web-based clinical decision support and monitoring system for diabetes mellitus patients in primary care: a study protocol for a randomized controlled trial	BMC medical informatics and decision making	10.1186/s12911-017-0558-6	telemonitoring	E	randomized controlled trial	4	1	0	0	0	2	0	1	0	1	0	0	1	0	0
2017	R. Gimbel; L. Shi; J. E. Williams; C. J. Dye; L. Chen; P. Crawford; E. A. Shry; S. F. Griffin; K. O. Jones; W. W. Sherrill; K. Truong; J. R. Little; K. W. Edwards; M. Hing; J. B. Moss	Enhancing mHealth Technology in the Patient-Centered Medical Home Environment to Activate Patients With Type 2 Diabetes: A Multisite Feasibility Study Protocol	JMIR Res Protoc	10.2196/resprot.6993	digital self management	E	feasibility Study	3	0	0	0	0	0	0	2	0	1	0	0	0	0	0
2017	R. Sawatzky; E. Laforest; K. Schick-Makaroff; K. Stajduhar; S. Reimer-Kirkham; M. Krawczyk; J. Ohlen; B. McLeod; N. Hilliard; C. Tayler; S. Robin Cohen	Design and introduction of a quality of life assessment and practice support system: perspectives from palliative care settings	J Patient Rep Outcomes	10.1186/s41687-018-0065-2	telemonitoring	other	feasibility Study	1	1	1	0	0	0	0	0	0	0	0	1	0	0	0
2017	R. Whittaker; K. Stasiak; H. McDowell; I. Doherty; M. Shepherd; S. Chua; E. Dorey; V. Parag; S. Ameratunga; A. Rodgers; S. Merry	MEMO: an mHealth intervention to prevent the onset of depression in adolescents: a double-blind, randomised, placebo-controlled trial	Journal of child psychology and psychiatry, and allied disciplines	10.1111/jcpp.12753	telerediagnostic	F	randomized controlled trial	4	1	1	0	0	2	0	1	0	0	0	0	0	1	0
2017	S. R. Partridge; K. McGeechan; A. Bauman; P. Phongsavan; M. Allman-Farinelli	Improved confidence in performing nutrition and physical activity behaviours mediates behavioural change in young adults: Mediation results of a randomised controlled mHealth intervention	Appetite	10.1016/j.appet.2016.11.005	digital self management	other	randomized controlled trial	1	1	0	1	0	0	0	0	0	0	0	0	0	1	0
2017	T. Turner; M. Hingle	Evaluation of a Mindfulness-Based Mobile App Aimed at Promoting Awareness of Weight-Related Behaviors in Adolescents: A Pilot Study	JMIR Res Protoc	10.2196/resprot.6695	digital self management	other	feasibility Study	1	2	0	0	0	0	0	0	0	1	0	0	0	1	1
2016	A. Bradbury; L. Patrick-Miller; D. Harris; E. Stevens; B. Egleston; K. Smith; R. Mueller; A. Brandt; J. Stopfer; S. Rauch; A. Forman; R. Kim; D. Fetzer; L. Fleisher; M. Daly; S. Domchek	Utilizing Remote Real-Time Videoconferencing to Expand Access to Cancer Genetic Services in Community Practices: A Multicenter Feasibility Study	J Med Internet Res	10.2196/jmir.4564	teleconsultation	other	feasibility Study	2	2	0	0	0	2	0	0	0	0	0	0	0	1	1
2016	A. J. Hill; H. M. Breslin	Refining an Asynchronous Telerehabilitation Platform for Speech-Language Pathology: Engaging End-Users in the Process	Front Hum Neurosci	10.3389/fnhum.2016.00640	telerehabilitation	F	feasibility Study	1	1	0	0	0	0	0	0	0	0	1	0	0	1	0
2016	A. Lopez-Villegas; D. Catalan-Matamoros; E. Robles-Musso; S. Peiro	Effectiveness of pacemaker tele-monitoring on quality of life, functional capacity, event detection and workload: The PONIENTE trial	Geriatrics and Gerontology International	10.1111/ggi.12612	telemonitoring	I	controlled trial	1	0	1	0	0	0	0	0	0	0	0	0	0	0	0
2016	A. Mollerup; G. Harboe; J. D. Johansen	User evaluation of patient counselling, combining nurse consultation and eHealth in hand eczema	Contact Dermatitis	10.1111/cod.12534	digital self management	L	controlled trial	3	0	1	0	0	0	0	0	0	1	1	0	0	0	0
2016	A. S. Harahsheh; L. A. Hom; S. B. Clauss; R. R. Cross; A. R. Curtis; R. D. Steury; S. J. Mitchell; G. R. Martin	The Impact of a Designated Cardiology Team Involving Telemedicine Home Monitoring on the Care of Children with Single-Ventricle Physiology After Norwood Palliation	Pediatr Cardiol	10.1007/s00246-016-1366-y	telemonitoring	I	controlled trial	0	1	0	0	0	0	0	0	0	0	0	0	0	0	1
2016	A. S. Kenney; J. A. Yiannias; T. S. Raghu; P. S. David; Y. H. Chang; H. E. Greig	Measures of satisfaction for providers and patients using same day teledermoscopy consultation	Int J Dermatol	10.1111/ijd.12892	telerediagnostic	L	non-controlled trial	0	1	0	0	0	0	0	0	0	0	0	0	0	0	1
2016	A. Tsanas; K. E. Saunders; A. C. Bilderbeck; N. Palmius; M. Osipov; G. D. Clifford; G. Goodwin; M. De Vos	Daily longitudinal self-monitoring of mood variability in bipolar disorder and borderline personality disorder	J Affect Disord	10.1016/j.jad.2016.06.065	telemonitoring	F	non-controlled trial	5	0	1	0	0	3	0	0	0	1	0	0	0	0	0
2016	B. C. Bock; H. Thind; J. L. Fava; K. Walaska; N. P. Barnett; R. Rosen; R. Traficante; R. Lantini	Videoconferencing for Teens with Diabetes: Family Matters	Proc Annu Hawaii Int Conf Syst Sci	10.1177/1932296816642577	teleconsultation	E	non-controlled trial	2	0	0	0	0	0	1	1	0	0	0	0	0	0	0
2016	B. E. Dicianno; A. D. Fairman; M. McCue; B. Parmanto; E. Yih; A. McCoy; G. Pramana; D. X. Yu; J. McClelland; D. M. Collins; D. M. Brienza	Feasibility of Using Mobile Health to Promote Self-Management in Spina Bifida	American journal of physical medicine & rehabilitation	10.1097/PHM.0000000000000400	digital self management	Q	feasibility Study	5	1	2	0	0	1	0	1	0	0	1	1	0	0	0
2016	B. S. Linas; A. Genz; R. P. Westergaard; L. W. Chang; R. C. Bollinger; C. Latkin; G. D. Kirk	Ecological Momentary Assessment of Illicit Drug Use Compared to Biological and Self-Reported Methods	JMIR Mhealth Uhealth	10.2196/mhealth.4470	telemonitoring	B	non-controlled trial	1	1	0	0	0	1	0	0	0	0	0	0	0	1	0
2016	E. Fottrell; H. Jennings; A. Kuddus; N. Ahmed; J. Morrison; K. Akter; S. K. Shaha; B. Nahar; T. Nahar; H. Haghparast-Bidgoli; A. K. Khan; A. Costello; K. Azad	The effect of community groups and mobile phone messages on the prevention and control of diabetes in rural Bangladesh: study protocol for a three-arm cluster randomised controlled trial	Trials	10.1186/s13063-016-1738-x	digital self management	E	randomized controlled trial	2	0	1	0	0	1	0	0	0	0	0	0	0	0	0
2016	E. Zairina; M. J. Abramson; C. F. McDonald; J. Li; T. Dharmasiri; K. Stewart; S. P. Walker; E. Paul; J. George	Telehealth to improve asthma control in pregnancy: A randomized controlled trial	Respirology	10.1111/resp.12773	telemonitoring	J	randomized controlled trial	2	0	2	0	0	0	0	0	0	0	0	0	0	0	0
2016	F. Trautmann; L. Hentschel; B. Hornemann; A. Rentsch; M. Baumann; G. Ehninger; J. Schmitt; M. Schuler	Electronic real-time assessment of patient-reported outcomes in routine care-first findings and experiences from the implementation in a comprehensive cancer center	Support Care Cancer	10.1007/s00520-016-3127-0	telemonitoring	C	non-controlled trial	4	0	2	0	0	2	0	0	0	0	0	0	0	0	0
2016	G. P. Bonometti; F. Vanoglio; M. Paneroni; P. Bernocchi; L. Comini; A. Giordano	Feasibility and cost-effectiveness of a multidisciplinary home-telehealth intervention programme to reduce falls among elderly discharged from hospital: study protocol for a randomized controlled trial	BMC geriatrics	10.1186/s12877-016-0378-z	telerehabilitation	other	randomized controlled trial	4	0	1	1	0	1	0	0	0	1	0	0	0	0	0
2016	I. Gonzalez-Ortega; A. Ugarte; S. Ruiz de Azua; N. Nunez; M. Zubia; S. Ponce; P. Casla; J. X. Llano; A. Faria; A. Gonzalez-Pinto	Online psycho-education to the treatment of bipolar disorder: Protocol of a randomized controlled trial	BMC Psychiatry	10.1186/s12888-016-1159-0	teleconsultation	F	randomized controlled trial	6	0	0	0	0	5	0	0	0	1	0	0	0	0	0
2016	I. McElroy; S. Sareh; A. Zhu; G. Miranda; H. Wu; M. Nguyen; R. Shemin; P. Benharash	Use of digital health kits to reduce readmission after cardiac surgery	J Surg Res	10.1016/j.jss.2016.04.028	telerehabilitation	I	non-controlled trial	2	1	0	0	0	0	0	0	0	1	1	0	0	0	1
2016	J. A. Lee; L. S. Evangelista; A. A. Moore; V. Juth; Y. Guo; S. Gago-Masague; C. G. Lem; M. Nguyen; P. Khatibi; M. Baje; A. N. Amin	Feasibility Study of a Mobile Health Intervention for Older Adults on Oral Anticoagulation Therapy	Gerontol Geriatr Med	10.1177/2333721416672970	digital self management	I	feasibility Study	5	1	1	0	0	2	1	0	0	1	0	0	1	0	0
2016	J. A. Naslund; K. A. Aschbrenner; S. J. Bartels	Wearable Devices and Smartphones for Activity Tracking Among People with Serious Mental Illness	Ment Health Phys Act	10.1016/j.mhpa.2016.02.001	digital self management	F	non-controlled trial	0	1	0	0	0	0	0	0	0	0	0	0	1	0	0
2016	J. A. Snoek; E. P. Meindersma; L. F. Prins; A. W. J. van't Hof; M. T. Hopman; M. J. de Boer; E. P. de Kluiver	Rationale and design of a randomised clinical trial for an extended cardiac rehabilitation programme using telemonitoring: The TeleCaRe study	BMC Cardiovascular Disorders	10.1186/s12872-016-0345-9	telerehabilitation	I	randomized controlled trial	3	0	0	1	0	2	0	0	0	0	0	0	0	0	0
2016	J. Kasckow; S. Zickmund; J. Gurklis; J. Luther; L. Fox; M. Taylor; I. Richmond; G. L. Haas	Using telehealth to augment an intensive case monitoring program in veterans with schizophrenia and suicidal ideation: A pilot trial	Psychiatry Res	10.1016/j.psychres.2016.02.049	digital self management	F	feasibility Study	3	0	0	0	0	2	0	0	0	1	0	0	0	0	0
2016	J. R. Wilkinson; M. Spindler; S. M. Wood; S. C. Marcus; D. Weintraub; J. F. Morley; M. G. Stineman; J. E. Duda	High patient satisfaction with telehealth in Parkinson disease A randomized controlled study	Neurology: Clinical Practice	10.1212/CPJ.0000000000000252	teleconsultation	G	randomized controlled trial	2	1	1	0	0	1	0	0	0	0	0	1	0	0	0
2016	K. T. Hickey; N. R. Hauser; L. E. Valente; T. C. Riga; A. P. Frulla; R. M. Creber; W. Whang; H. Garan; H. Jia; R. R. Sciacca; D. Y. Wang	A single-center randomized, controlled trial investigating the efficacy of a mHealth ECG technology intervention to improve the detection of atrial fibrillation: The iHEART study protocol	BMC Cardiovascular Disorders	10.1186/s12872-016-0327-y	telemonitoring	I	randomized controlled trial	8	0	4	0	0	4	0	0	0	0	0	0	0	0	0
2016	L. Desveaux; P. Agarwal; J. Shaw; J. M. Hensel; G. Mukerji; N. Onabajo; H. Marani; T. Jamieson; O. Bhattacharyya; D. Martin; M. Mamdani; L. Jeffs; W. P. Wodchis; N. M. Ivers; R. S. Bhatia	A randomized wait-list control trial to evaluate the impact of a mobile application to improve self-management of individuals with type 2 diabetes: a study protocol	BMC medical informatics and decision making	10.1186/s12911-016-0381-5	digital self management	E	non-controlled trial	3	1	0	0	0	0	1	1	0	0	1	0	0	0	1
2016	L. L. Y. Tsai; R. J. McNamara; S. M. Dennis; C. Moddel; J. A. Alison; D. K. McKenzie; Z. J. McKeough	Satisfaction and Experience With a Supervised Home-Based Real-Time Videoconferencing Telerehabilitation Exercise Program in People with Chronic Obstructive Pulmonary Disease (COPD)	Int J Telerehabil	10.5195/ijt.2016.6213	telerehabilitation	J	non-controlled trial	0	2	0	0	0	0	0	0	0	0	0	1	0	1	0
2016	L. Lind; G. Carlgren; D. Karlsson	Old-and With Severe Heart Failure: Telemonitoring by Using Digital Pen Technology in Specialized Homecare: System Description, Implementation, and Early Results	Comput Inform Nurs	10.1097/CIN.0000000000000252	telemonitoring	I	non-controlled trial	1	1	0	0	0	0	0	0	0	0	1	0	0	0	1
2016	M. Allman-Farinelli; S. R. Partridge; K. McGeechan; K. Balestracci; L. Hebden; A. Wong; P. Phongsavan; E. Denney-Wilson; M. F. Harris; A. Bauman	A Mobile Health Lifestyle Program for Prevention of Weight Gain in Young Adults (TXT2BFiT): Nine-Month Outcomes of a Randomized Controlled Trial	JMIR Mhealth Uhealth	10.2196/mhealth.5768	digital self management	other	randomized controlled trial	1	0	0	0	0	1	0	0	0	0	0	0	0	0	0
2016	M. Dharmar; A. Simon; C. Sadorra; G. Friedland; J. Sherwood; H. Morrow; D. Deines; D. Nickell; D. Lucatorta; J. P. Marcin	Reducing Loss to Follow-Up with Tele-audiology Diagnostic Evaluations	Telemed J E Health	10.1089/tmj.2015.0001	telerediagnostic	H	feasibility Study	0	1	0	0	0	0	0	0	0	0	0	0	0	1	0
2016	M. E. Corden; E. M. Koucky; C. Brenner; H. L. Palac; A. Soren; M. Begale; B. Ruo; S. M. Kaiser; J. Duffecy; D. C. Mohr	MedLink: A mobile intervention to improve medication adherence and processes of care for treatment of depression in general medicine	Digit Health	10.1177/2055207616663069	digital self management	F	feasibility Study	4	0	0	0	0	1	0	0	2	1	0	0	0	0	0
2016	M. Egbring; E. Far; M. Roos; M. Dietrich; M. Brauchbar; G. A. Kullak-Ublick; A. Trojan	A Mobile App to Stabilize Daily Functional Activity of Breast Cancer Patients in Collaboration With the Physician: A Randomized Controlled Clinical Trial	Journal of medical Internet research	10.2196/jmir.6414	telemonitoring	C	randomized controlled trial	1	1	0	0	0	0	0	0	0	0	1	0	0	0	1
2016	M. Lozano-Lozano; L. Martin-Martin; N. Galiano-Castillo; F. Alvarez-Salvago; I. Cantarero-Villanueva; C. Fernandez-Lao; C. Sanchez-Salado; M. Arroyo-Morales	Integral strategy to supportive care in breast cancer survivors through occupational therapy and a m-health system: design of a randomized clinical trial	BMC medical informatics and decision making	10.1186/s12911-016-0394-0	digital self management	C	randomized controlled trial	6	0	2	2	0	2	0	0	0	0	0	0	0	0	0
2016	M. M. Iversen; B. Espehaug; M. F. Hausken; M. Graue; T. Ostbye; S. Skeie; J. G. Cooper; G. S. Tell; B. E. Gunther; H. Dale; H. Smith-Strom; B. C. Kolltveit; M. Kirkevold; B. Rokne	Telemedicine Versus Standard Follow-Up Care for Diabetes-Related Foot Ulcers: Protocol for a Cluster Randomized Controlled Noninferiority Trial (DiaFOTo)	JMIR Res Protoc	10.2196/resprot.5646	teleconsultation	E	randomized controlled trial	6	1	2	0	0	2	1	0	0	0	1	1	0	0	0
2016	M. M. Reeves; C. O. Terranova; J. M. Erickson; J. R. Job; D. S. K. Brookes; N. McCarthy; I. J. Hickman; S. P. Lawler; B. S. Fjeldsoe; G. N. Healy; E. A. H. Winkler; M. Janda; J. L. Veerman; R. S. Ware; J. B. Prins; T. Vos; W. Demark-Wahnefried; E. G. Eakin	Living well after breast cancer randomized controlled trial protocol: Evaluating a telephone-delivered weight loss intervention versus usual care in women following treatment for breast cancer	BMC Cancer	10.1186/s12885-016-2858-0	telerehabilitation	C	randomized controlled trial	6	0	4	0	0	1	0	0	1	0	0	0	0	0	0
2016	M. Van Den Berg; M. Crotty; E. Liu; M. Killington; G. Kwakkel; E. Van Wegen	Early supported discharge by caregiver-mediated exercises and e-health support after stroke: A proof-of-concept trial	Stroke	10.1161/STROKEAHA.116.013431	telerehabilitation	I	randomized controlled trial	6	0	2	2	0	2	0	0	0	0	0	0	0	0	0
2016	N. Galiano-Castillo; I. Cantarero-Villanueva; C. Fernandez-Lao; A. Ariza-Garcia; L. Diaz-Rodriguez; R. Del-Moral-Avila; M. Arroyo-Morales	Telehealth system: A randomized controlled trial evaluating the impact of an internet-based exercise intervention on quality of life, pain, muscle strength, and fatigue in breast cancer survivors	Cancer	10.1002/cncr.30172	telerehabilitation	C	randomized controlled trial	3	0	2	1	0	0	0	0	0	0	0	0	0	0	0
2016	N. R. Reynolds; V. Satyanarayana; M. Duggal; M. Varghese; L. Liberti; P. Singh; M. Ranganathan; S. Jeon; P. S. Chandra	MAHILA: a protocol for evaluating a nurse-delivered mHealth intervention for women with HIV and psychosocial risk factors in India	BMC health services research	10.1186/s12913-016-1605-1	digital self management	B	controlled trial	5	1	1	0	0	1	1	0	0	1	1	0	0	0	1
2016	P. C. Y. Lim; A. S. Y. Lee; K. C. M. Chua; E. T. S. Lim; D. T. T. Chong; B. Y. Tan; K. L. Ho; W. S. Teo; C. K. Ching	Remote monitoring of patients with cardiac implantable electronic devices: A southeast asian, single-centre pilot study	Singapore Medical Journal	10.11622/smedj.2016120	telemonitoring	I	non-controlled trial	0	1	0	0	0	0	0	0	0	0	0	0	0	1	0
2016	P. F. Innominato; S. Komarzynski; A. Mohammad-Djafari; A. Arbaud; A. Ulusakarya; M. Bouchahda; M. Haydar; R. Bossevot-Desmaris; V. Plessis; M. Mocquery; D. Bouchoucha; M. Afshar; J. Beau; A. Karaboue; J. F. Morere; J. Fursse; J. Rovira Simon; F. Levi	Clinical Relevance of the First Domomedicine Platform Securing Multidrug Chronotherapy Delivery in Metastatic Cancer Patients at Home: The inCASA European Project	Journal of medical Internet research	10.2196/jmir.6303	telemonitoring	C	non-controlled trial	1	1	1	0	0	0	0	0	0	0	0	0	1	0	0
2016	S. Ahmed; P. Ernst; S. J. Bartlett; M. F. Valois; T. Zaihra; G. Pare; R. Grad; O. Eilayyan; R. Perreault; R. Tamblyn	The Effectiveness of Web-Based Asthma Self-Management System, My Asthma Portal (MAP): A Pilot Randomized Controlled Trial	Journal of medical Internet research	10.2196/jmir.5866	digital self management	J	randomized controlled trial	7	0	3	0	0	2	1	0	0	1	0	0	0	0	0
2016	S. B. Gogia; A. Maeder; M. Mars; G. Hartvigsen; A. Basu; P. Abbott	Validity of single item responses to short message service texts to monitor depression: an mHealth sub-study of the UK ACUDep trial	Yearb Med Inform	10.1186/s12874-015-0054-6	telemonitoring	F	non-controlled trial	2	0	0	0	0	1	0	0	0	0	1	0	0	0	0
2016	S. K. Malakouti; M. Nojomi; A. Mirabzadeh; Y. Mottaghipour; A. Zahiroddin; H. M. Kangrani	A Comparative study of nurses as case manager and telephone follow-up on clinical outcomes of patients with severe mental illness	Iranian Journal of Medical Sciences	n.a	teleconsultation	F	controlled trial	2	1	2	0	0	0	0	0	0	0	0	1	0	0	0
2016	S. K. McMahon; B. Lewis; M. Oakes; W. Guan; J. F. Wyman; A. J. Rothman	Older Adults' Experiences Using a Commercially Available Monitor to Self-Track Their Physical Activity	JMIR Mhealth Uhealth	10.2196/mhealth.5120	telemonitoring	other	non-controlled trial	0	1	0	0	0	0	0	0	0	0	0	0	0	0	1
2016	S. N. Housley; A. R. Garlow; K. Ducote; A. Howard; T. Thomas; D. Wu; K. Richards; A. J. Butler	Increasing Access to Cost Effective Home-Based Rehabilitation for Rural Veteran Stroke Survivors	Austin J Cerebrovasc Dis Stroke	n.a.	telerehabilitation	I	non-controlled trial	1	1	0	0	0	1	0	0	0	0	0	0	0	1	0
2016	S. Nancarrow; A. Banbury; J. Buckley	Evaluation of a National Broadband Network-enabled Telehealth trial for older people with chronic disease	Aust Health Rev	10.1071/AH15201	telemonitoring	other	non-controlled trial	2	0	1	0	0	1	0	0	0	0	0	0	0	0	0
2016	S. Van Beugen; M. Ferwerda; H. Van Middendorp; J. Smit; M. Zeeuwen-Franssen; I. Kroft; E. M. G. J. De Jong; R. Donders; P. Van De Kerkhof; A. Evers	E-health cognitive behavioral treatment for patients with psoriasis: A randomized controlled trial	Acta Dermato-Venereologica	10.1159/000447267	teleconsultation	L	randomized controlled trial	5	0	3	0	0	1	0	0	0	1	0	0	0	0	0
2016	T. M. Hale; K. Jethwani; M. S. Kandola; F. Saldana; J. C. Kvedar	A Remote Medication Monitoring System for Chronic Heart Failure Patients to Reduce Readmissions: A Two-Arm Randomized Pilot Study	Journal of medical Internet research	10.2196/jmir.5256	telemonitoring	I	randomized controlled trial	4	3	1	0	0	1	0	0	0	1	1	0	0	1	2
2015	B. T. Tulbure; A. Szentagotai; O. David; S. Stefan; K. N. T. Mansson; D. David; G. Andersson	Internet-delivered cognitive-behavioral therapy for social anxiety disorder in Romania: A randomized controlled trial	PLoS ONE	10.1371/journal.pone.0123997	teleconsultation	F	randomized controlled trial	7	2	0	0	1	5	0	0	0	1	0	0	0	1	1
2015	B. Yanez; H. L. McGinty; D. C. Mohr; M. J. Begale; J. R. Dahn; S. C. Flury; K. T. Perry; F. J. Penedo	Feasibility, acceptability, and preliminary efficacy of a technology-assisted psychosocial intervention for racially diverse men with advanced prostate cancer	Cancer	10.1002/cncr.29658	teleconsultation	C	feasibility Study	3	0	1	0	0	1	0	0	0	0	1	0	0	0	0
2015	D. L. Berry; T. M. Blonquist; R. A. Patel; B. Halpenny; J. McReynolds	Exposure to a patient-centered, Web-based intervention for managing cancer symptom and quality of life issues: impact on symptom distress	Journal of medical Internet research	10.2196/jmir.4190	digital self management	C	randomized controlled trial	6	0	2	0	0	2	0	0	0	0	2	0	0	0	0
2015	E. Ammenwerth; S. Woess; C. Baumgartner; B. Fetz; A. van der Heidt; P. Kastner; R. Modre-Osprian; S. Welte; G. Poelzl	Evaluation of an Integrated Telemonitoring Surveillance System in Patients with Coronary Heart Disease	Methods Inf Med	10.3414/ME15-02-0002	telemonitoring	I	feasibility Study	2	1	1	0	0	0	0	0	0	1	0	0	0	0	1
2015	F. F. Berkhof; J. W. K. Van Den Berg; S. M. Uil; H. A. M. Kerstjens	Telemedicine, the effect of nurse-initiated telephone follow up, on health status and health-care utilization in COPD patients: A randomized trial	Respirology	10.1111/resp.12437	telemonitoring	J	randomized controlled trial	1	0	1	0	0	0	0	0	0	0	0	0	0	0	0
2015	F. Fatehi; M. Martin-Khan; A. C. Smith; A. W. Russell; L. C. Gray	Patient satisfaction with video teleconsultation in a virtual diabetes outreach clinic	Diabetes Technol Ther	10.1089/dia.2014.0159	teleconsultation	E	non-controlled trial	0	1	0	0	0	0	0	0	0	0	0	0	0	1	0
2015	G. C. Brooks; E. Vittinghoff; S. Iyer; D. Tandon; P. Kuhar; K. A. Madsen; G. M. Marcus; M. J. Pletcher; J. E. Olgin	Accuracy and Usability of a Self-Administered 6-Minute Walk Test Smartphone Application	Circ Heart Fail	10.1161/CIRCHEARTFAILURE.115.002062	telerediagnostic	I	feasibility Study	0	1	0	0	0	0	0	0	0	0	0	0	1	0	0
2015	G. C. H. Koh; S. C. Yen; A. Tay; A. Cheong; Y. S. Ng; D. A. De Silva; C. Png; K. Caves; K. Koh; Y. Kumar; S. W. Phan; B. C. Tai; C. Chen; E. Chew; Z. Chao; C. E. Chua; Y. S. Koh; H. Hoenig	Singapore Tele-technology Aided Rehabilitation in Stroke (STARS) trial: Protocol of a randomized clinical trial on tele-rehabilitation for stroke patients	BMC Neurology	10.1186/s12883-015-0420-3	telerehabilitation	I	randomized controlled trial	6	0	2	1	0	1	0	0	0	1	1	0	0	0	0
2015	H. Moffet; M. Tousignant; S. Nadeau; C. Merette; P. Boissy; H. Corriveau; F. Marquis; F. Cabana; P. Ranger; E. L. Belzile; R. Dimentberg	In-home telerehabilitation compared with faceto-face rehabilitation after total knee arthroplasty: A noninferiority randomized controlled trial	Journal of Bone and Joint Surgery - American Volume	10.2106/JBJS.N.01066	telerehabilitation	M	randomized controlled trial	2	0	2	0	0	0	0	0	0	0	0	0	0	0	0
2015	I. Frederix; D. Hansen; K. Coninx; P. Vandervoort; M. Craenenbroeck; C. Vrints; P. Dendale	Telerehab III: A multi-center randomized, controlled trial investigating the long-term effectiveness of a comprehensive cardiac telerehabilitation program - Rationale and study design	BMC Cardiovascular Disorders	10.1186/s12872-015-0021-5	telerehabilitation	I	randomized controlled trial	3	0	2	1	0	0	0	0	0	0	0	0	0	0	0
2015	J. A. Mallow; L. A. Theeke; D. M. Long; T. Whetsel; E. Theeke; B. K. Mallow	Study protocol: mobile improvement of self-management ability through rural technology (mI SMART)	Springerplus	10.1186/s40064-015-1209-y	digital self management	other	feasibility Study	2	1	1	0	0	0	0	0	0	1	0	0	0	1	0
2015	J. Peterson; A. V. Prochazka; C. Battaglia	Smoking cessation and care management for veterans with posttraumatic stress disorder: a study protocol for a randomized controlled trial	BMC health services research	10.1186/s12913-015-0706-6	digital self management	F	randomized controlled trial	4	1	3	0	0	1	0	0	0	0	0	1	0	0	0
2015	L. C. Chew; J. Thumboo; H. Yang; X. Xin	An evaluation of the virtual monitoring clinic, a novel nurse-led telemonitoring service for monitoring patients with stable rheumatoid arthritis	Arthritis and Rheumatology	10.1111/1756-185X.13436	telemonitoring	M	non-controlled trial	1	0	0	1	0	0	0	0	0	0	0	0	0	0	0
2015	L. Rosenbek Minet; L. W. Hansen; C. D. Pedersen; I. L. Titlestad; J. K. Christensen; K. Kidholm; K. Rayce; A. Bowes; L. Mollegard	Early telemedicine training and counselling after hospitalization in patients with severe chronic obstructive pulmonary disease: a feasibility study	BMC medical informatics and decision making	10.1186/s12911-014-0124-4	telerehabilitation	J	feasibility Study	1	0	1	0	0	0	0	0	0	0	0	0	0	0	0
2015	L. S. Evangelista; J. A. Lee; A. A. Moore; M. Motie; H. Ghasemzadeh; M. Sarrafzadeh; C. M. Mangione	Examining the effects of remote monitoring systems on activation, self-care, and quality of life in older patients with chronic heart failure	The Journal of cardiovascular nursing	10.1097/JCN.0000000000000110	telemonitoring	I	controlled trial	3	0	1	0	0	0	0	2	0	0	0	0	0	0	0
2015	O. D. van Cranenburgh; E. M. A. Smets; M. A. de Rie; M. A. G. Sprangers; J. de Korte	A Web-based, Educational, Quality-of-life Intervention for Patients With a Chronic Skin Disease: Feasibility and Acceptance in Routine Dermatological Practice	Acta Dermato-Venereologica	10.2340/00015555-1872	digital self management	L	feasibility Study	1	1	1	0	0	0	0	0	0	0	0	0	0	0	1
2015	O. Nielssen; B. F. Dear; L. G. Staples; R. Dear; K. Ryan; C. Purtell; N. Titov	Procedures for risk management and a review of crisis referrals from the MindSpot Clinic, a national service for the remote assessment and treatment of anxiety and depression	BMC Psychiatry	10.1186/s12888-015-0676-6	telemonitoring	F	non-controlled trial	3	0	0	0	0	2	0	0	0	0	1	0	0	0	0
2015	P. F. Cook; J. M. Carrington; S. J. Schmiege; W. Starr; B. Reeder	A counselor in your pocket: feasibility of mobile health tailored messages to support HIV medication adherence	Patient Prefer Adherence	10.2147/PPA.S88222	digital self management	B	feasibility Study	1	1	0	0	0	0	0	0	0	1	0	0	0	1	0
2015	R. Burckhardt; V. Manicavasagar; P. J. Batterham; L. M. Miller; E. Talbot; A. Lum	A Web-Based Adolescent Positive Psychology Program in Schools: Randomized Controlled Trial	Journal of medical Internet research	10.2196/jmir.4329	digital self management	F	randomized controlled trial	4	0	1	0	0	2	0	0	0	1	0	0	0	0	0
2015	R. E. Izquierdo; D. Wang; D. Huang; W. Palmas; R. S. Weinstock	Case Management with a Diabetes Team Using Home Telemedicine: Acceptance of Treatment Recommendations by Primary Care Providers in IDEATel	Telemed J E Health	10.1089/tmj.2014.0236	teleconsultation	E	randomized controlled trial	2	0	1	0	0	0	0	0	0	1	0	0	0	0	0
2015	U. Stentzel; H. J. Grabe; L. Strobel; P. Penndorf; J. Langosch; H. J. Freyberger; W. Hoffmann; N. Berg	Tecla: A telephone- and text-message based telemedical concept for patients with severe mental health disorders - study protocol for a controlled, randomized, study	BMC Psychiatry	10.1186/s12888-015-0659-7	teleconsultation	F	randomized controlled trial	3	0	1	0	0	1	0	0	0	1	0	0	0	0	0
2015	V. Isetta; M. A. Negrin; C. Monasterio; J. F. Masa; N. Feu; A. Alvarez; F. Campos-Rodriguez; C. Ruiz; J. Abad; F. J. Vazquez-Polo; R. Farre; M. Galdeano; P. Lloberes; C. Embid; M. De La Pena; J. Puertas; M. Dalmases; N. Salord; J. Corral; B. Jurado; C. Leon; C. Egea; A. Munoz; O. Parra; R. Cambrodi; M. Martel-Escobar; M. Arque; J. M. Montserrat; E. Lopez; M. Gasa; E. Garcia-Ledesma; M. I. Rosco-D…	A Bayesian cost-effectiveness analysis of a telemedicine-based strategy for the management of sleep apnoea: A multicentre randomised controlled trial	Thorax	10.1136/thoraxjnl-2015-207032	telemonitoring	G	randomized controlled trial	2	0	1	0	0	0	0	0	0	1	0	0	0	0	0
2015	W. Veenstra; J. op den Buijs; S. Pauws; M. Westerterp; M. Nagelsmit	Clinical effects of an optimised care program with telehealth in heart failure patients in a community hospital in the Netherlands	Netherlands Heart Journal	10.1007/s12471-015-0692-7	digital self management	I	controlled trial	1	0	1	0	0	0	0	0	0	0	0	0	0	0	0
2014	A. Vonk Noordegraaf; J. R. Anema; W. Van Mechelen; D. L. Knol; W. M. Van Baal; P. J. M. Van Kesteren; H. A. M. Brolmann; J. A. F. Huirnea	A personalised eHealth programme reduces the duration until return to work after gynaecological surgery: Results of a multicentre randomised trial	Obstetrical and Gynecological Survey	10.1111/1471-0528.12661	telerehabilitation	O	randomized controlled trial	3	0	3	0	0	0	0	0	0	0	0	0	0	0	0
2014	C. Buntrock; D. D. Ebert; D. Lehr; P. Cuijpers; H. Riper; F. Smit; M. Berking	Evaluating the efficacy and cost-effectiveness of web-based indicated prevention of major depression: Design of a randomised controlled trial	BMC Psychiatry	10.1186/1471-244X-14-25	digital self management	F	randomized controlled trial	11	1	3	0	0	5	1	1	1	0	0	1	0	0	0
2014	D. D. Ebert; D. Lehr; F. Smit; A. C. Zarski; H. Riper; E. Heber; P. Cuijpers; M. Berking	Efficacy and cost-effectiveness of minimal guided and unguided internet-based mobile supported stress-management in employees with occupational stress: a three-armed randomised controlled trial	BMC public health	10.1186/1471-2458-14-807	digital self management	F	randomized controlled trial	6	1	2	0	0	3	0	0	0	1	0	1	0	0	0
2014	F. Cowdell	A telephone-based motivational interviewing intervention has positive effects on psoriasis severity and self-management: A randomized controlled trial	British Journal of Dermatology	10.1111/bjd.13363	teleconsultation	L	randomized controlled trial	3	0	1	0	0	0	1	1	0	0	0	0	0	0	0
2014	G. Jambaulikar; P. Langenberg; J. Katz; C. Quinn; M. Flasar; M. Regueiro; L. Ghazi; S. Patil; D. Schwartz; R. Cross	Telemedicine for patients with inflammatory bowel disease (TELE-IBD)	American Journal of Gastroenterology	10.1016/j.cct.2015.03.006	digital self management	K	randomized controlled trial	7	2	4	0	0	1	0	0	0	1	1	1	0	0	1
2014	H. Versteeg; S. S. Pedersen; M. H. Mastenbroek; W. K. Redekop; J. O. Schwab; P. Mabo; M. Meine	Patient perspective on remote monitoring of cardiovascular implantable electronic devices: Rationale and design of the REMOTE-CIED study	Netherlands Heart Journal	10.1007/s12471-014-0587-z	telemonitoring	I	controlled trial	11	2	3	0	0	4	2	1	0	0	1	0	0	2	0
2014	H. Young; S. Miyamoto; D. Ward; M. Dharmar; Y. Tang-Feldman; L. Berglund	Sustained effects of a nurse coaching intervention via telehealth to improve health behavior change in diabetes	Telemed J E Health	10.1089/tmj.2013.0326	teleconsultation	E	randomized controlled trial	2	0	1	0	0	1	0	0	0	0	0	0	0	0	0
2014	I. Odnoletkova; G. Goderis; F. Nobels; B. Aertgeerts; L. Annemans; D. Ramaekers	Nurse-led telecoaching of people with type 2 diabetes in primary care: rationale, design and baseline data of a randomized controlled trial	BMC family practice	10.1186/1471-2296-15-24	teleconsultation	E	randomized controlled trial	2	2	1	0	0	0	1	0	0	0	0	1	0	1	0
2014	J. A. Blumenthal; C. F. Emery; P. J. Smith; F. J. Keefe; K. Welty-Wolf; S. Mabe; T. Martinu; J. J. Johnson; M. A. Babyak; V. F. O'Hayer; P. T. Diaz; M. Durheim; D. Baucom; S. M. Palmer	The effects of a telehealth coping skills intervention on outcomes in chronic obstructive pulmonary disease: Primary results from the INSPIRE-II study	Psychosomatic Medicine	10.1097/PSY.0000000000000101	teleconsultation	J	randomized controlled trial	3	0	0	0	1	1	0	0	0	1	0	0	0	0	0
2014	J. Li; H. Wang; H. Xie; G. Mei; W. Cai; J. Ye; J. Zhang; G. Ye; H. Zhai	Effects of post-discharge nurse-led telephone supportive care for patients with chronic kidney disease undergoing peritoneal dialysis in China: A randomized controlled trial	Peritoneal Dialysis International	10.3747/pdi.2012.00268	teleconsultation	N	randomized controlled trial	1	0	1	0	0	0	0	0	0	0	0	0	0	0	0
2014	K. P. Wagenaar; B. D. L. Broekhuizen; T. Jaarsma; A. Mosterd; F. F. Willems; K. Dickstein; A. W. Hoes; F. H. Rutten	Effectiveness of an interactive platform with disease management facilities, and of the ESC/HFA heartfailurematters.Org website: A 3-arm multicenter randomised trial, the e-Vita heart failure study	European Journal of Heart Failure	10.1002/ejhf.413	digital self management	I	randomized controlled trial	5	2	3	0	0	0	0	1	0	1	0	0	0	1	1
2014	L. A. M. Leenen; B. F. M. Wijnen; R. J. A. de Kinderen; M. H. J. M. Majoie; C. M. van Heugten; S. M. A. A. Evers	(Cost)-effectiveness of a multi-component intervention for adults with epilepsy: Study protocol of a Dutch randomized controlled trial (ZMILE study)	BMC Neurology	10.1186/s12883-014-0255-3	digital self management	G	randomized controlled trial	9	0	2	0	0	4	0	0	1	1	1	0	0	0	0
2014	M. H. Lee; H. C. Wu; J. Y. Lin; T. H. Tan; P. C. Chan; Y. F. Chen	Development and evaluation of an E-health system to care for patients with bladder pain syndrome/interstitial cystitis	International Journal of Urology	10.1111/iju.12336	digital self management	N	randomized controlled trial	4	0	2	1	0	0	0	0	0	0	1	0	0	0	0
2014	M. Habibovi; J. Denollet; P. Cuijpers; V. R. M. Spek; K. C. Van Den Broek; L. Warmerdam; P. H. Van Der Voort; J. P. Herrman; L. Bouwels; S. S. D. Valk; M. Alings; D. A. M. J. Theuns; S. S. Pedersen	E-health to manage distress in patients with an implantable cardioverter-defibrillator: Primary results of the WEBCARE trial	Psychosomatic Medicine	10.1097/PSY.0000000000000096	teleconsultation	I	randomized controlled trial	8	0	1	0	0	5	1	0	0	1	0	0	0	0	0
2014	N. Pedersen; P. Thielsen; L. Martinsen; M. Bennedsen; A. Haaber; E. Langholz; Z. Vegh; D. Duricova; T. Jess; S. Bell; J. Burisch; P. Munkholm	EHealth: Individualization of mesalazine treatment through a self-managed web-based solution in mild-to-moderate ulcerative colitis	Inflammatory Bowel Diseases	10.1097/MIB.0000000000000199	digital self management	K	non-controlled trial	3	1	2	0	0	0	0	0	0	1	0	0	0	1	0
2014	N. Pedersen; Z. Vegh; J. Burisch; L. Jensen; D. V. Ankersen; M. Felding; N. N. Andersen; P. Munkholm	Ehealth monitoring in irritable bowel syndrome patients treated with low fermentable oligo-, di-, mono-saccharides and polyols diet	World Journal of Gastroenterology	10.3748/wjg.v20.i21.6680	telemonitoring	K	controlled trial	2	0	2	0	0	0	0	0	0	0	0	0	0	0	0
2014	S. E. Yount; N. Rothrock; M. Bass; J. L. Beaumont; D. Pach; T. Lad; J. Patel; M. Corona; R. Weiland; K. Del Ciello; D. Cella	A randomized trial of weekly symptom telemonitoring in advanced lung cancer	J Pain Symptom Manage	10.1016/j.jpainsymman.2013.07.013	telemonitoring	C	randomized controlled trial	6	1	2	0	0	1	0	0	0	1	2	1	0	0	0
2014	S. M. Islam; A. Lechner; U. Ferrari; G. Froeschl; D. S. Alam; R. Holle; J. Seissler; L. W. Niessen	Mobile phone intervention for increasing adherence to treatment for type 2 diabetes in an urban area of Bangladesh: protocol for a randomized controlled trial	BMC health services research	10.1186/s12913-014-0586-1	digital self management	E	randomized controlled trial	4	0	1	1	0	1	0	0	0	1	0	0	0	0	0
2014	S. Nundy; A. Mishra; P. Hogan; S. M. Lee; M. C. Solomon; M. E. Peek	How do mobile phone diabetes programs drive behavior change? Evidence from a mixed methods observational cohort study	Diabetes Educ	10.1177/0145721714551992	digital self management	E	non-controlled trial	5	0	0	0	0	1	1	1	0	1	1	0	0	0	0
2014	S. P. Hirani; M. Beynon; M. Cartwright; L. Rixon; H. Doll; C. Henderson; M. Bardsley; A. Steventon; M. Knapp; A. Rogers; P. Bower; C. Sanders; R. Fitzpatrick; J. Hendy; S. P. Newman	The effect of telecare on the quality of life and psychological well-being of elderly recipients of social care over a 12-month period: The whole systems demonstrator cluster randomised trial	Age and Ageing	10.1093/ageing/aft185	telemonitoring	other	randomized controlled trial	5	0	3	0	0	2	0	0	0	0	0	0	0	0	0
2013	A. B. Irvine; V. A. Gelatt; J. R. Seeley; P. Macfarlane; J. M. Gau	Web-based intervention to promote physical activity by sedentary older adults: randomized controlled trial	Journal of medical Internet research	10.2196/jmir.2158	digital self management	other	randomized controlled trial	2	1	1	0	0	0	0	0	0	0	1	0	0	1	0
2013	A. P. Baptist; J. A. Ross; Y. Yang; P. X. K. Song; N. M. Clark	A randomized controlled trial of a self-regulation intervention for older adults with asthma	Journal of the American Geriatrics Society	10.1111/jgs.12218	teleconsultation	J	randomized controlled trial	2	0	2	0	0	0	0	0	0	0	0	0	0	0	0
2013	B. M. Pinto; S. I. Dunsiger; N. Farrell; B. H. Marcus; J. F. Todaro	Psychosocial outcomes of an exercise maintenance intervention after phase II cardiac rehabilitation	Journal of Cardiopulmonary Rehabilitation and Prevention	10.1097/HCR.0b013e3182825531	telemonitoring	I	randomized controlled trial	4	0	2	0	0	1	0	0	0	1	0	0	0	0	0
2013	C. J. Licskai; T. W. Sands; M. Ferrone	Development and pilot testing of a mobile health solution for asthma self-management: Asthma action plan smartphone application pilot study	Canadian Respiratory Journal	10.1155/2013/906710	telemonitoring	J	non-controlled trial	2	0	1	0	0	0	0	0	0	1	0	0	0	0	0
2013	D. Reinwand; T. Kuhlmann; J. Wienert; H. de Vries; S. Lippke	Designing a theory- and evidence-based tailored eHealth rehabilitation aftercare program in Germany and the Netherlands: study protocol	BMC public health	10.1186/1471-2458-13-1081	telerehabilitation	I	randomized controlled trial	4	0	1	1	0	1	0	0	0	0	1	0	0	0	0
2013	D. Van Sickle; S. Magzamen; S. Truelove; T. Morrison	Remote monitoring of inhaled bronchodilator use and weekly feedback about asthma management: an open-group, short-term pilot study of the impact on asthma control	PLoS One	10.1371/journal.pone.0055335	telemonitoring	J	non-controlled trial	1	0	1	0	0	0	0	0	0	0	0	0	0	0	0
2013	E. D. Ter Huurne; M. G. Postel; H. A. de Haan; C. A. J. DeJong	Effectiveness of a web-based treatment program using intensive therapeutic support for female patients with bulimia nervosa, binge eating disorder and eating disorders not otherwise specified: Study protocol of a randomized controlled trial	BMC Psychiatry	10.1186/1471-244X-13-310	teleconsultation	F	randomized controlled trial	8	2	3	0	0	2	2	0	0	1	0	1	0	1	0
2013	F. Palacin-Marin; B. Esteban-Moreno; N. Olea; E. Herrera-Viedma; M. Arroyo-Morales	Agreement between telerehabilitation and face-to-face clinical outcome assessments for low back pain in primary care	Spine	10.1097/BRS.0b013e318281a36c	telerehabilitation	M	controlled trial	4	0	3	0	0	1	0	0	0	0	0	0	0	0	0
2013	H. Everitt; R. Moss-Morris; A. Sibelli; L. Tapp; N. Coleman; L. Yardley; P. Smith; P. Little	Management of irritable bowel syndrome in primary care: The results of an exploratory randomised controlled trial of mebeverine, methylcellulose, placebo and a self-management website	BMC Gastroenterology	10.1186/1471-230X-13-68	digital self management	K	randomized controlled trial	5	0	2	1	0	1	0	1	0	0	0	0	0	0	0
2013	J. J. Kraal; N. Peek; M. E. van den Akker-Van Marle; H. M. C. Kemps	Effects and costs of home-based training with telemonitoring guidance in low to moderate risk patients entering cardiac rehabilitation: The FIT@Home study	BMC Cardiovascular Disorders	10.1186/1471-2261-13-82	telerehabilitation	I	randomized controlled trial	2	1	1	0	0	0	0	0	0	1	0	0	0	1	0
2013	L. G. Park; J. Howie-Esquivel; M. Chung; K. Dracup	A text messaging intervention improves medication adherence for patients with coronary heart disease: A randomized controlled trial	Circulation	10.1016/j.pec.2013.10.027	digital self management	I	randomized controlled trial	3	1	0	0	0	2	0	0	0	1	0	0	0	1	0
2013	L. Giraldo-Rodriguez; S. Torres-Castro; D. Martinez-Ramirez; L. M. Gutierrez-Robledo; R. Perez-Cuevas	Tele-care and tele-alarms for the elderly: preliminary experiences in Mexico	Revista de saude publica	10.1590/S0034-8910.2013047004574	teleconsultation	other	non-controlled trial	3	0	1	0	0	1	0	0	0	1	0	0	0	0	0
2013	R. J. Hilt; M. A. Romaire; M. G. McDonell; J. M. Sears; A. Krupski; J. N. Thompson; J. Myers; E. W. Trupin	The Partnership Access Line: evaluating a child psychiatry consult program in Washington State	JAMA Pediatr	10.1001/2013.jamapediatrics.47	teleconsultation	F	non-controlled trial	0	1	0	0	0	0	0	0	0	0	0	0	0	1	0
2013	S. Naar-King; A. Y. Outlaw; M. Sarr; J. T. Parsons; M. Belzer; K. Macdonell; M. Tanney; S. J. Ondersma	Motivational Enhancement System for Adherence (MESA): pilot randomized trial of a brief computer-delivered prevention intervention for youth initiating antiretroviral treatment	Journal of pediatric psychology	10.1093/jpepsy/jss132	digital self management	B	randomized controlled trial	1	1	0	0	0	0	0	0	0	1	0	1	0	0	0
2013	S. Pruthi; K. J. Stange; G. D. Malagrino, Jr.; K. S. Chawla; N. F. LaRusso; J. S. Kaur	Successful implementation of a telemedicine-based counseling program for high-risk patients with breast cancer	Mayo Clin Proc	10.1016/j.mayocp.2012.10.015	teleconsultation	C	feasibility Study	0	3	0	0	0	0	0	0	0	0	0	0	0	2	1
2013	S. W. van den Berg; E. J. Peters; J. F. Kraaijeveld; M. F. Gielissen; J. B. Prins	Usage of a generic web-based self-management intervention for breast cancer survivors: substudy analysis of the BREATH trial	Journal of medical Internet research	10.2196/jmir.2566	digital self management	C	non-controlled trial	2	1	0	0	0	1	0	0	0	1	0	0	0	1	0
2013	T. A. Badger; C. Segrin; J. T. Hepworth; A. Pasvogel; K. Weihs; A. M. Lopez	Telephone-delivered health education and interpersonal counseling improve quality of life for Latinas with breast cancer and their supportive partners	Psycho-Oncology	10.1002/pon.3101	teleconsultation	C	non-controlled trial	6	0	2	0	0	4	0	0	0	0	0	0	0	0	0
2012	A. L. Hawkes; T. A. Patrao; A. Green; J. F. Aitken	CanPrevent: A telephone-delivered intervention to reduce multiple behavioural risk factors for colorectal cancer	BMC Cancer	10.1186/1471-2407-12-560	teleconsultation	C	non-controlled trial	2	1	1	0	0	0	0	0	0	0	1	0	0	1	0
2012	C. E. Angermann; S. Stork; G. Gelbrich; H. Faller; R. Jahns; S. Frantz; M. Loeffler; G. Ertl	Mode of action and effects of standardized collaborative disease management on mortality and morbidity in patients with systolic heart failure the interdisciplinary network for heart failure (INH) study	Circulation: Heart Failure	10.1161/CIRCHEARTFAILURE.111.962969	telemonitoring	I	non-controlled trial	2	0	1	0	0	0	0	0	0	1	0	0	0	0	0
2012	C. Grimmett; M. Breckons; L. Calman; J. Corner; D. Fenlon; A. Richardson; P. Smith; L. Yardley; C. Foster	Restore: Development and trial protocol of an online intervention to enhance self efficacy to self manage cancer related fatigue following primary treatment	Asia-Pacific Journal of Clinical Oncology	10.1186/1745-6215-14-184	digital self management	C	randomized controlled trial	6	0	2	0	0	3	0	0	0	1	0	0	0	0	0
2012	E. M. Stoop; T. R. De Wijkerslooth; P. M. Bossuyt; J. Stoker; P. Fockens; E. J. Kuipers; E. Dekker; M. E. Van Leerdam	Face-to-face vs telephone pre-colonoscopy consultation in colorectal cancer screening; A randomised trial	British Journal of Cancer	10.1038/bjc.2012.358	teleconsultation	C	randomized controlled trial	1	1	0	0	0	0	0	0	0	0	1	0	0	1	0
2012	G. A. Brenes; M. E. Miller; J. D. Williamson; W. V. McCall; M. Knudson; M. A. Stanley	A randomized controlled trial of telephone-delivered cognitive-behavioral therapy for late-life anxiety disorders	American Journal of Geriatric Psychiatry	10.1097/JGP.0b013e31822ccd3e	teleconsultation	F	randomized controlled trial	7	1	2	0	0	5	0	0	0	0	0	1	0	0	0
2012	H. Van Os-Medendorp; H. Koffijberg; P. C. M. Eland-De Kok; A. Van Der Zalm; M. S. De Bruin-Weller; S. G. M. A. Pasmans; W. J. G. Ros; H. B. Thio; M. J. Knol; C. A. F. M. Bruijnzeel-Koomen	E-health in caring for patients with atopic dermatitis: A randomized controlled cost-effectiveness study of internet-guided monitoring and online self-management training	British Journal of Dermatology	10.1111/j.1365-2133.2012.10829.x	digital self management	L	randomized controlled trial	2	0	2	0	0	0	0	0	0	0	0	0	0	0	0
2012	J. C. Jackson; E. W. Ely; M. C. Morey; V. M. Anderson; L. B. Denne; J. Clune; C. S. Siebert; K. R. Archer; R. Torres; D. Janz; E. Schiro; J. Jones; A. K. Shintani; B. Levine; B. T. Pun; J. Thompson; N. E. Brummel; H. Hoenig	Cognitive and physical rehabilitation of intensive care unit survivors: Results of the RETURN randomized controlled pilot investigation	Critical Care Medicine	10.1097/CCM.0b013e3182373115	telerehabilitation	S	randomized controlled trial	2	0	0	1	0	0	1	0	0	0	0	0	0	0	0
2012	J. Schutte; S. Gales; A. Filippone; A. Saptono; B. Parmanto; M. McCue	Evaluation of a telerehabilitation system for community-based rehabilitation	Int J Telerehabil	10.5195/ijt.2012.6092	telerehabilitation	other	feasibility Study	0	3	0	0	0	0	0	0	0	0	0	0	3	0	0
2012	K. M. Carpenter; S. A. Stoner; J. M. Mundt; B. Stoelbc	An online self-help CBT intervention for chronic lower back pain	Clinical Journal of Pain	10.1097/AJP.0b013e31822363db	digital self management	M	controlled trial	6	1	1	1	0	2	1	0	0	0	1	0	0	0	1
2012	L. H. Yoder; D. C. McFall; L. C. Cancio	Use of the videophone to collect quality of life data from burn patients	Int J Burns Trauma	n.a.	telemonitoring	T	feasibility Study	1	1	0	0	0	0	0	0	0	0	1	0	1	0	0
2012	N. Pedersen; M. Elkjaer; D. Duricova; J. Burisch; C. Dobrzanski; N. N. Andersen; T. Jess; F. Bendtsen; E. Langholz; S. Leotta; T. Knudsen; N. Thorsgaard; P. Munkholm	EHealth: Individualisation of infliximab treatment and disease course via a self-managed web-based solution in Crohn's disease	Alimentary Pharmacology and Therapeutics	10.1111/apt.12043	digital self management	K	non-controlled trial	4	2	1	0	1	1	0	0	0	1	0	0	0	2	0
2012	N. R. Chumbler; P. Quigley; X. Li; M. Morey; D. Rose; J. Sanford; P. Griffiths; H. Hoenig	Effects of telerehabilitation on physical function and disability for stroke patients: A randomized, controlled trial	Stroke	10.1161/STROKEAHA.111.646943	telerehabilitation	I	randomized controlled trial	2	0	1	0	0	0	0	0	0	1	0	0	0	0	0
2012	P. Mabo; F. Victor; P. Bazin; S. Ahres; D. Babuty; A. Da Costa; D. Binet; J. C. Daubert	A randomized trial of long-term remote monitoring of pacemaker recipients (The COMPAS trial)	European Heart Journal	10.1093/eurheartj/ehr419	telemonitoring	I	randomized controlled trial	1	0	1	0	0	0	0	0	0	0	0	0	0	0	0
2012	R. K. Cross; N. Cheevers; A. Rustgi; P. Langenberg; J. Finkelstein	Randomized, controlled trial of home telemanagement in patients with ulcerative colitis (UC HAT)	Inflammatory Bowel Diseases	10.1002/ibd.21795	telemonitoring	K	randomized controlled trial	3	0	1	0	0	0	0	0	0	2	0	0	0	0	0
2012	S. W. van den Berg; M. F. M. Gielissen; P. B. Ottevanger; J. B. Prins	Rationale of the BREAst cancer e-healTH [BREATH] multicentre randomised controlled trial: An Internet-based self-management intervention to foster adjustment after curative breast cancer by decreasing distress and increasing empowerment	BMC Cancer	10.1186/1471-2407-12-394	digital self management	C	randomized controlled trial	10	2	3	0	0	6	1	0	0	0	0	2	0	0	0
2011	A. E. Carroll; L. A. DiMeglio; S. Stein; D. G. Marrero	Using a cell phone-based glucose monitoring system for adolescent diabetes management	Diabetes Educ	10.1177/0145721710387163	telemonitoring	E	feasibility Study	0	2	0	0	0	0	0	0	0	0	0	0	0	1	1
2011	A. E. de Vries; R. M. de Jong; M. H. van der Wal; T. Jaarsma; R. B. van Dijk; H. L. Hillege	The value of INnovative ICT guided disease management combined with Telemonitoring in OUtpatient clinics for Chronic Heart failure patients. Design and methodology of the IN TOUCH study: a multicenter randomised trial	BMC health services research	10.1186/1472-6963-11-167	telemonitoring	I	randomized controlled trial	6	1	2	1	0	1	0	2	0	0	0	0	0	1	0
2011	A. Hawkes; K. Pakenham; K. S. Courneya; T. Patrao	A randomised controlled trial of the effects of a telephone-delivered program on health behaviours and quality of life for colorectal cancer survivors ('canchange')	Asia-Pacific Journal of Clinical Oncology	10.1186/1471-2407-9-286	teleconsultation	C	randomized controlled trial	7	0	3	1	0	3	0	0	0	0	0	0	0	0	0
2011	A. Leon; C. Caceres; E. Fernandez; P. Chausa; M. Martin; C. Codina; A. Rousaud; J. Blanch; J. Mallolas; E. Martinez; J. L. Blanco; M. Laguno; M. Larrousse; A. Milinkovic; L. Zamora; N. Canal; J. M. Miro; J. M. Gatell; E. J. Gomez; F. Garcia	A new multidisciplinary home care telemedicine system to monitor stable chronic human immunodeficiency virus-infected patients: A randomized study	PLoS ONE	10.1371/journal.pone.0014515	teleconsultation	B	randomized controlled trial	3	2	1	0	0	1	0	0	0	1	0	0	0	1	1
2011	A. O'Neil; A. L. Hawkes; B. Chan; K. Sanderson; A. Forbes; B. Hollingsworth; J. Atherton; D. L. Hare; M. Jelinek; K. Eadie; C. B. Taylor; B. Oldenburg	A randomised, feasibility trial of a tele-health intervention for Acute Coronary Syndrome patients with depression ('MoodCare'): Study protocol	BMC Cardiovascular Disorders	10.1186/1471-2261-11-8	teleconsultation	I	randomized controlled trial	7	0	1	1	0	3	0	0	0	1	1	0	0	0	0
2011	D. T. Maust; S. Mavandadi; A. Eakin; J. E. Streim; S. Difillipo; T. Snedden; D. W. Oslin	Telephone-based behavioral health assessment for older adults starting a new psychiatric medication	American Journal of Geriatric Psychiatry	10.1097/JGP.0b013e318202c1dc	teleconsultation	F	non-controlled trial	2	0	1	0	0	1	0	0	0	0	0	0	0	0	0
2011	J. D. Piette; C. Richardson; J. Himle; S. Duffy; T. Torres; M. Vogel; K. Barber; M. Valenstein	A randomized trial of telephonic counseling plus walking for depressed diabetes patients	Medical Care	10.1097/MLR.0b013e318215d0c9	teleconsultation	F	randomized controlled trial	6	0	1	1	0	3	0	0	0	1	0	0	0	0	0
2011	M. K. Stickland; T. Jourdain; E. Y. L. Wong; W. M. Rodgers; N. G. Jendzjowsky; G. F. MacDonald	Using Telehealth technology to deliver pulmonary rehabilitation to patients with chronic obstructive pulmonary disease	Canadian Respiratory Journal	10.1155/2011/640865	telerehabilitation	J	controlled trial	2	0	1	0	0	0	0	0	0	1	0	0	0	0	0
2011	R. Maddison; R. Whittaker; R. Stewart; A. Kerr; Y. Jiang; G. Kira; K. H. Carter; L. Pfaeffli	HEART: Heart exercise and remote technologies: A randomized controlled trial study protocol	BMC Cardiovascular Disorders	10.1186/1471-2261-11-26	telerehabilitation	I	randomized controlled trial	5	0	2	1	0	1	0	0	0	0	1	0	0	0	0
2011	S. Hashimoto; A. Ten Brinke; A. C. Roldaan; I. H. Van Veen; G. M. Moller; J. K. Sont; E. J. M. Weersink; J. S. Van Der Zee; G. J. Braunstahl; A. H. Zwinderman; P. J. Sterk; E. H. Bel	Internet-based tapering of oral corticosteroids in severe asthma: A pragmatic randomised controlled trial	Thorax	10.1136/thx.2010.153411	telemonitoring	J	randomized controlled trial	2	0	2	0	0	0	0	0	0	0	0	0	0	0	0
2011	S. Koller; R. Hofmann-Wellenhof; D. Hayn; W. Weger; P. Kastner; G. Schreier; W. Salmhofer	Teledermatological monitoring of psoriasis patients on biologic therapy	Acta Dermato-Venereologica	10.2340/00015555-1148	telemonitoring	L	non-controlled trial	0	1	0	0	0	0	0	0	0	0	0	0	0	0	1
2011	T. G. Russell; P. Buttrum; R. Wootton; G. A. Jull	Internet-based outpatient telerehabilitation for patients following total knee arthroplasty: A randomized controlled trial	Journal of Bone and Joint Surgery - Series A	10.2106/JBJS.I.01375	telerehabilitation	M	randomized controlled trial	4	1	3	0	0	0	0	0	0	0	1	0	0	1	0
2010	C. Delaney; B. Apostolidis	Pilot testing of a multicomponent home care intervention for older adults with heart failure: an academic clinical partnership	The Journal of cardiovascular nursing	10.1097/JCN.0b013e3181da2f79	telemonitoring	I	feasibility Study	2	1	1	0	0	1	0	0	0	0	0	0	0	0	1
2010	D. Bird; B. Oldenburg; M. Cassimatis; A. Russell; S. Ash; M. D. Courtney; P. A. Scuffham; I. Stewart; R. Wootton; R. H. Friedman	Randomised controlled trial of an automated, interactive telephone intervention to improve type 2 diabetes self-management (Telephone-Linked Care Diabetes Project): study protocol	BMC public health	10.1186/1471-2458-10-599	digital self management	E	randomized controlled trial	6	0	1	1	0	1	0	0	0	3	0	0	0	0	0
2010	D. R. Anderson; J. Christison-Lagay; V. Villagra; H. Liu; J. Dziura	Managing the space between visits: a randomized trial of disease management for diabetes in a community health center	J Gen Intern Med	10.1007/s11606-010-1419-5	teleconsultation	E	randomized controlled trial	2	0	0	0	0	1	0	0	0	1	0	0	0	0	0
2010	D. Sparrow; M. Aloia; D. A. DeMolles; D. J. Gottlieb	A telemedicine intervention to improve adherence to continuous positive airway pressure: A randomised controlled trial	Thorax	10.1136/thx.2009.133215	telemonitoring	G	randomized controlled trial	5	0	1	0	0	1	0	0	0	1	2	0	0	0	0
2010	E. Piotrowicz; R. Baranowski; M. Bilinska; M. Stepnowska; M. Piotrowska; A. Wojcik; J. Korewicki; L. Chojnowska; L. A. Malek; M. Klopotowski; W. Piotrowski; R. Piotrowicz	A new model of home-based telemonitored cardiac rehabilitation in patients with heart failure: Effectiveness, quality of life, and adherence	European Journal of Heart Failure	10.1093/eurjhf/hfp181	telerehabilitation	I	randomized controlled trial	2	0	1	0	0	0	0	0	0	1	0	0	0	0	0
2010	G. Castelnuovo; G. M. Manzoni; P. Cuzziol; G. L. Cesa; C. Tuzzi; V. Villa; A. Liuzzi; M. L. Petroni; E. Molinari	TECNOB: study design of a randomized controlled trial of a multidisciplinary telecare intervention for obese patients with type-2 diabetes	BMC public health	10.1186/1471-2458-10-204	telerehabilitation	E	randomized controlled trial	8	0	2	1	0	2	2	1	0	0	0	0	0	0	0
2010	H. A. Everitt; R. E. Moss-Morris; A. Sibelli; L. Tapp; N. S. Coleman; L. Yardley; P. W. Smith; P. S. Little	Management of irritable bowel syndrome in primary care: Feasibility randomised controlled trial of mebeverine, methylcellulose, placebo and a patient self-management cognitive behavioural therapy website. (MIBS trial)	BMC Gastroenterology	10.1186/1471-230X-10-136	digital self management	K	randomized controlled trial	5	1	2	1	0	1	0	1	0	0	0	0	0	1	0
2010	M. Woolderink; F. Smit; R. van der Zanden; J. Beecham; M. Knapp; A. Paulus; S. Evers	Design of an internet-based health economic evaluation of a preventive group-intervention for children of parents with mental illness or substance use disorders	BMC public health	10.1186/1471-2458-10-470	teleconsultation	F	randomized controlled trial	4	0	1	0	1	1	0	0	0	0	1	0	0	0	0
2010	P. Y. Takahashi; G. J. Hanson; J. L. Pecina; R. J. Stroebel; R. Chaudhry; N. D. Shah; J. M. Naessens	A randomized controlled trial of telemonitoring in older adults with multiple chronic conditions: the Tele-ERA study	BMC health services research	10.1186/1472-6963-10-255	telemonitoring	other	randomized controlled trial	2	0	1	0	0	1	0	0	0	0	0	0	0	0	0
2010	S. Grogan-Johnson; R. Alvares; L. Rowan; N. Creaghead	A pilot study comparing the effectiveness of speech language therapy provided by telemedicine with conventional on-site therapy	J Telemed Telecare	10.1258/jtt.2009.090608	teleconsultation	F	controlled trial	0	1	0	0	0	0	0	0	0	0	0	0	0	1	0
2009	B. D. Timmerberg; J. Wurst; J. Patterson; R. J. Spaulding; N. E. Belz	Feasibility of using videoconferencing to provide diabetes education: a pilot study	J Telemed Telecare	10.1258/jtt.2008.080813	teleconsultation	E	feasibility Study	1	1	0	0	0	0	0	0	0	0	1	0	0	1	0
2009	C. Salisbury; N. E. Foster; A. Bishop; M. Calnan; J. Coast; J. Hall; E. Hay; S. Hollinghurst; C. Hopper; S. Grove; S. Kaur; A. Montgomery	'PhysioDirect' telephone assessment and advice services for physiotherapy: Protocol for a pragmatic randomised controlled trial	BMC Health Services Research	10.1186/1472-6963-9-136	teleconsultation	M	randomized controlled trial	4	1	2	0	0	0	0	0	0	0	2	0	0	1	0
2009	M. Zamith; T. Cardoso; I. Matias; M. J. M. Gomes	Home telemonitoring of severe chronic respiratory insufficient and asthmatic patients	Revista Portuguesa de Pneumologia	n.a.	telemonitoring	J	non-controlled trial	2	1	2	0	0	0	0	0	0	0	0	0	0	0	1
2009	O. Dar; J. Riley; C. Chapman; S. W. Dubrey; S. Morris; S. D. Rosen; M. Roughton; M. R. Cowie	A randomized trial of home telemonitoring in a typical elderly heart failure population in North West London: Results of the Home-HF study	European Journal of Heart Failure	10.1093/eurjhf/hfn050	telemonitoring	I	randomized controlled trial	3	0	2	0	0	1	0	0	0	0	0	0	0	0	0
2009	R. K. Cross; N. Cheevers; J. Finkelstein	Home telemanagement for patients with ulcerative colitis (UC HAT)	Dig Dis Sci	10.1007/s10620-008-0640-0	digital self management	K	feasibility Study	1	1	0	0	0	0	0	0	0	1	0	0	0	0	1
2008	C. Liddy; J. J. Dusseault; S. Dahrouge; W. Hogg; J. Lemelin; J. Humbert	Telehomecare for patients with multiple chronic illnesses: Pilot study	Canadian Family Physician	n.a.	telemonitoring	other	feasibility Study	1	0	1	0	0	0	0	0	0	0	0	0	0	0	0
2008	D. C. M. Willems; M. A. Joore; J. J. E. Hendriks; F. H. M. Nieman; J. L. Severens; E. F. M. Wouters	The effectiveness of nurse-led telemonitoring of asthma: Results of a randomized controlled trial	Journal of Evaluation in Clinical Practice	10.1111/j.1365-2753.2007.00936.x	telemonitoring	J	randomized controlled trial	1	0	1	0	0	0	0	0	0	0	0	0	0	0	0
2008	D. Ransom; T. G. Heckman; T. Anderson; J. Garske; K. Holroyd; T. Basta	Telephone-delivered, interpersonal psychotherapy for HIV-infected rural persons with depression: a pilot trial	Psychiatr Serv	10.1176/ps.2008.59.8.871	teleconsultation	F	controlled trial	2	0	1	0	0	1	0	0	0	0	0	0	0	0	0
2008	E. V. Khasanshina; W. L. Wolfe; E. N. Emerson; M. E. Stachura	Counseling center-based tele-mental health for students at a rural university	Telemed J E Health	10.1089/tmj.2006.0038	teleconsultation	F	non-controlled trial	2	1	0	0	0	0	0	0	0	0	2	0	0	0	1
2008	K. M. Myers; J. M. Valentine; S. M. Melzer	Child and adolescent telepsychiatry: utilization and satisfaction	Telemed J E Health	10.1089/tmj.2007.0035	teleconsultation	F	non-controlled trial	0	1	0	0	0	0	0	0	0	0	0	0	0	0	1
2008	M. Holmes-Rovner; M. Stommel; W. D. Corser; A. Olomu; J. S. Holtrop; A. Siddiqi; S. L. Dunn	Does outpatient telephone coaching add to hospital quality improvement following hospitalization for acute coronary syndrome?	J Gen Intern Med	10.1007/s11606-008-0710-1	telerehabilitation	I	randomized controlled trial	3	0	1	1	0	1	0	0	0	0	0	0	0	0	0
2007	C. Cottrell; J. Drew; J. Gibson; K. Holroyd; F. O'Donnell	Feasibility assessment of telephone-administered behavioral treatment for adolescent migraine	Headache	10.1111/j.1526-4610.2007.00804.x	teleconsultation	G	feasibility Study	2	1	1	0	0	0	0	0	0	0	1	0	0	1	0
2007	D. S. Chan; C. W. Callahan; V. B. Hatch-Pigott; A. Lawless; H. L. Proffitt; N. E. Manning; M. Schweikert; F. J. Malone	Internet-based home monitoring and education of children with asthma is comparable to ideal office-based care: Results of a 1-year asthma in-home monitoring trial	Pediatrics	10.1542/peds.2006-1884	telemonitoring	J	randomized controlled trial	3	0	1	0	0	0	0	0	0	2	0	0	0	0	0
2007	G. S. Kolt; G. M. Schofield; N. Kerse; N. Garrett; M. Oliver	Effect of telephone counseling on physical activity for low-active older people in primary care: A randomized, controlled trial	Journal of the American Geriatrics Society	10.1111/j.1532-5415.2007.01203.x	teleconsultation	other	randomized controlled trial	2	0	1	1	0	0	0	0	0	0	0	0	0	0	0
2007	M. Bensink; R. Wootton; H. Irving; A. Hallahan; D. Theodoros; T. Russell; P. Scuffham; A. G. Barnett	Investigating the cost-effectiveness of videotelephone based support for newly diagnosed paediatric oncology patients and their families: Design of a randomised controlled trial	BMC Health Services Research	10.1186/1472-6963-7-38	teleconsultation	C	randomized controlled trial	5	1	4	0	0	1	0	0	0	0	0	0	0	1	0
2007	R. A. Clark; J. J. Yallop; L. Piterman; J. Croucher; A. Tonkin; S. Stewart; H. Krum	Adherence, adaptation and acceptance of elderly chronic heart failure patients to receiving healthcare via telephone-monitoring	Eur J Heart Fail	10.1016/j.ejheart.2007.07.018	telemonitoring	I	feasibility Study	2	1	0	0	0	0	0	0	0	1	1	0	0	1	0
2007	R. K. Cross; J. Finkelstein	Feasibility and acceptance of a home telemanagement system in patients with inflammatory bowel disease: a 6-month pilot study	Dig Dis Sci	10.1007/s10620-006-9523-4	telemonitoring	K	feasibility Study	3	1	0	0	0	0	0	0	0	2	1	0	0	1	0
2006	C. Vincent; D. Reinharz; I. Deaudelin; M. Garceau; L. R. Talbot	Public telesurveillance service for frail elderly living at home, outcomes and cost evolution: A quasi experimental design with two follow-ups	Health and Quality of Life Outcomes	10.1186/1477-7525-4-41	telemonitoring	other	non-controlled trial	1	1	1	0	0	0	0	0	0	0	0	0	1	0	0
2005	B. Weinerman; J. den Duyf; A. Hughes; S. Robertson	Can subspecialty cancer consultations be delivered to communities using modern technology?--A pilot study	Telemed J E Health	10.1089/tmj.2005.11.608	telemonitoring	C	feasibility Study	0	1	0	0	0	0	0	0	0	0	0	0	0	1	0
2005	M. Cruz; E. A. Krupinski; A. M. Lopez; R. S. Weinstein	A review of the first five years of the University of Arizona telepsychiatry programme	J Telemed Telecare	10.1258/1357633054471821	teleconsultation	F	non-controlled trial	0	1	0	0	0	0	0	0	0	0	0	0	0	1	0
2004	E. Bielli; F. Carminati; S. La Capra; M. Lina; C. Brunelli; M. Tamburini	A Wireless Health Outcomes Monitoring System (WHOMS): Development and field testing with cancer patients using mobile phones	BMC Medical Informatics and Decision Making	10.1186/1472-6947-4-7	telemonitoring	C	feasibility Study	1	1	0	0	0	0	0	0	0	0	1	0	0	1	0
2004	S. K. Bohnenkamp; P. McDonald; A. M. Lopez; E. Krupinski; A. Blackett	Traditional versus telenursing outpatient management of patients with cancer with new ostomies	Oncol Nurs Forum	10.1188/04.ONF.1005-1010	teleconsultation	C	controlled trial	1	1	0	0	0	0	1	0	0	0	0	0	0	1	0
2003	L. L. Hicks; K. E. Boles; S. Hudson; B. Kling; J. Tracy; J. Mitchell; W. Webb	Patient satisfaction with teledermatology services	J Telemed Telecare	10.1258/135763303321159684	teleconsultation	L	non-controlled trial	1	1	1	0	0	0	0	0	0	0	0	0	0	1	0
2002	J. C. Cherry; T. P. Moffatt; C. Rodriguez; K. Dryden	Diabetes disease management program for an indigent population empowered by telemedicine technology	Diabetes Technol Ther	10.1089/152091502321118801	digital self management	E	non-controlled trial	1	1	1	0	0	0	0	0	0	0	0	0	0	1	0
2001	M. A. Krousel-Wood; R. N. Re; A. Abdoh; D. Bradford; A. Kleit; R. Chambers; C. Altobello; B. Ginther; N. Gomez	Patient and physician satisfaction in a clinical study of telemedicine in a hypertensive patient population	J Telemed Telecare	10.1258/1357633011936417	telemonitoring	I	non-controlled trial	1	1	1	0	0	0	0	0	0	0	0	0	0	1	0
2001	S. De Lusignan; S. Wells; P. Johnson; K. Meredith; E. Leatham	Compliance and effectiveness of 1 year's home telemonitoring. The report of a pilot study of patients with chronic heart failure	European Journal of Heart Failure	10.1016/s1388-9842(01)00190-8	telemonitoring	I	non-controlled trial	2	1	2	0	0	0	0	0	0	0	0	0	0	1	0
2000	J. D. Piette; M. Weinberger; S. J. McPhee	The effect of automated calls with telephone nurse follow-up on patient-centered outcomes of diabetes care: a randomized, controlled trial	Medical care	10.1097/00005650-200002000-00011	teleconsultation	E	randomized controlled trial	4	1	2	0	0	2	0	0	0	0	0	0	0	1	0
2000	T. Nanevicz; J. Piette; D. Zipkin; M. Serlin; S. Ennis; T. De Marco; G. Modin	The feasibility of a telecommunications service in support of outpatient congestive heart failure care in a diverse patient population	Congest Heart Fail	10.1111/j.1527-5299.2000.80151.x	telemonitoring	I	feasibility Study	1	1	0	0	0	0	0	0	0	0	1	0	0	1	0
2020	AL Clarke , J Roscoe, R Appleton, D Parashar, R Muthuswamy,O Khan, J Dale, V Nanton	Promoting integrated care in prostate cancer through online prostate cancer-specific holistic needs assessment: a feasibility study in primary care	Support Care Cancer	10.1007/s00520-019-04967-y	telemonitoring	C	feasibility Study	6	1	3	0	0	1	0	2	0	0	0	0	1	0	0
2020	C Tran,A Dicker,B Leiby, E Gressen, N Williams, H Jim	Utilizing Digital Health to Collect Electronic Patient-Reported Outcomes in Prostate Cancer: Single-Arm Pilot Trial	J Med Internet Res.	10.2196/12689	telemonitoring	C	non-controlled trial	3	0	3	0	0	0	0	0	0	0	0	0	0	0	0
2020	M Ford-Gilboe, C Varcoe,K Scott-Storey, N Perrin, J Wuest, CN Wathen, J Case, N Glass	Longitudinal impacts of an online safety and health women experiencing intimate partner violence: randomized controlled trial intervention for	BMC Public Health	10.1186/s12889-020-8152-8	digital self management	other	randomized controlled trial	6	0	0	0	1	3	0	0	0	0	2	0	0	0	0
2020	P Agarwal, N Kithulegod, Z Bouck,B Bosiak,I Birnbaum, L Reddeman, L Steiner, L Altman, R Mawson, R Propp, J Thornton, N Ivers	Feasibility of an Electronic Health Tool to Promote Physical Activity in Primary Care: Pilot Cluster Randomized Controlled Trial	J Med Internet Res	10.2196/15424	digital self management	other	randomized controlled trial	4	1	0	1	0	0	0	0	0	1	2	0	0	1	0
2020	X Wang, H Urban, KL Bennell, C Dickson, F Dobson, M Fransen, G Jones, DJ Hunter	My joint pain, a web-based resource, effects on education and quality of care at 24 months	BMC Musculoskelet Disord	10.1186/s12891-020-3074-2	telemonitoring	M	non-controlled trial	1	1	0	0	0	0	0	1	0	0	0	1	0	0	0
2020	J Helleman, R Van Eenennaam, ET Kruitwagen, WJ Kruithof, MJ Slappendel, LH Van Den Berg, JMA Visser-Meily, A Beelen	Telehealth as part of specialized ALS care: feasibility and user experiences with "ALS home-monitoring and coaching"	Amyotroph Lateral Scler Frontotemporal Degener	10.1080/21678421.2020.1718712	telemonitoring	G	feasibility Study	3	1	0	1	0	0	0	0	0	1	1	0	0	0	1
2020	VWS Cheng, T Davenport, D Johnson, K Vella, J Mitchell, IB Hickie	Naturalistic evaluation of a sport-themed mental health and wellbeing app aimed at men (MindMax), that incorporates applied video games and gamification	Internet Interv	10.1016/j.invent.2020.100306	digital self management	F	non-controlled trial	4	0	0	0	0	3	0	0	0	0	1	0	0	0	0
2020	E Lidington, SE McGrath, J Noble, S Stanway, A Lucas, K Mohammed, W van der Graaf, O Husson	Evaluating a digital tool for supporting breast cancer patients: a randomized controlled trial protocol (ADAPT)	Trials	10.1186/s13063-019-3971-6	telemonitoring	C	randomized controlled trial	5	0	3	0	0	1	0	1	0	0	0	0	0	0	0
2020	C Escobar-Viera, Z Zhou, JP Morano, R Lucero, S Lieb, S McIntosh, KA Clauson, RL Cook	The Florida Mobile Health Adherence Project for People Living With HIV (FL-mAPP): Longitudinal Assessment of Feasibility, Acceptability, and Clinical Outcomes	JMIR Mhealth Uhealth	10.2196/14557	telemonitoring	B	feasibility Study	2	1	0	0	0	0	0	0	0	2	0	0	0	1	0
2020	L Quaedackers, J De Wit, S Pillen, M Van Gilst, N Batalas, GJ Lammers, P Markopoulos, S Overeem	A Mobile App for Longterm Monitoring of Narcolepsy Symptoms	JMIR Mhealth Uhealth	10.2196/14939	telemonitoring	G	non-controlled trial	1	0	0	0	0	0	0	0	0	0	1	0	0	0	0
2020	AM Marker, AD Monzon, EL Nelson, MA Clements, SR Patton	An Intervention to Reduce Hypoglycemia Fear in Parents of Young Kids with Type 1 Diabetes Through Video-Based Telemedicine (REDCHiP): Trial Design, Feasibility, and Acceptability	Diabetes Technol Ther	10.1089/dia.2019.0244	teleconsultation	F	randomized controlled trial	0	2	0	0	0	0	0	0	0	0	0	0	0	1	1
2020	A Virk, M Jayawant, DJ Springer, MJ Kasten	Electronic consultations with Video Supported PowerPoint versus in-clinic face-to-face, pre-travel consultations: A single-centre, comparative analysis	Travel Med Infect Dis	10.1016/j.tmaid.2020.101556	teleconsultation	other	non-controlled trial	1	1	0	0	0	0	0	0	0	0	1	0	0	0	1
2019	M Jaana, H Sherrard, G Paré	A prospective evaluation of telemonitoring use by seniors with chronic heart failure: Adoption, self-care, and empowerment	Health Informatics J	10.1177/1460458218799458	telemonitoring	I	non-controlled trial	2	1	0	0	0	1	0	1	0	0	0	0	0	0	1
2019	S Isernia, C Pagliari, J Jonsdottir, C Castiglioni, P Gindri, C Gramigna, G Palumbo, M Salza, F Molteni, F Baglio; HEAD study group	Efficiency and Patient-Reported Outcome Measures From Clinic to Home: The Human Empowerment Aging and Disability Program for Digital-Health Rehabilitation	Front Neurol	10.3389/fneur.2019.01206	telerehabilitation	G	randomized controlled trial	3	3	2	0	0	0	0	0	0	1	0	0	2	0	1
2019	B Borrelli, M Henshaw, R Endrighi, WG Adams, T Heeren, RK Rosen, B Bock, S Werntz	An Interactive Parent-Targeted Text Messaging Intervention to Improve Oral Health in Children Attending Urban Pediatric Clinics: Feasibility Randomized Controlled Trial	JMIR Mhealth Uhealth	10.2196/14247	digital self management	K	randomized controlled trial	2	2	0	0	0	0	0	0	0	0	2	0	1	1	0
2019	X Li, T Li, J Chen, Y Xie, X An, Y Lv, A Lin	A WeChat-Based Self-Management Intervention for Community Middle-Aged and Elderly Adults with Hypertension in Guangzhou, China: A Cluster-Randomized Controlled Trial	Int J Environ Res Public Health	10.3390/ijerph16214058	digital self management	I	randomized controlled trial	3	0	0	0	0	0	0	1	0	0	2	0	0	0	0
2019	S Lovo, L Harrison, ME O'Connell, C Trask, B Bath	Experience of patients and practitioners with a team and technology approach to chronic back disorder management pragmatic randomised controlled trial to evaluate the effect of a smartphone	J Multidiscip Healthc	10.2147/JMDH.S208888	telerehabilitation	M	non-controlled trial	0	1	0	0	0	0	0	0	0	0	0	0	0	0	1
2019	RJ Tait, R Paz Castro, JJL Kirkman, JC Moore, MP Schaub	A Digital Intervention Addressing Alcohol Use Problems (the "Daybreak" Program): Quasi-Experimental Randomized Controlled Trial	J Med Internet Res	10.2196/14967	teleconsultation	F	randomized controlled trial	2	0	1	0	0	1	0	0	0	0	0	0	0	0	0
2019	A Rauwerdink, M Jansen, CAJM de Borgie, WA Bemelman, F Daams, MP Schijven, CJ Buskens	Improving enhanced recovery after surgery (ERAS): ERAS APPtimize study protocol, a randomized controlled trial investigating the effect of a patient-centred mobile application on patient participation in colorectal surgery	BMC Surg	10.1186/s12893-019-0588-3	telerehabilitation	C	randomized controlled trial	3	1	1	2	0	0	0	0	0	0	0	0	0	1	0
2019	MA Kryger, TM Crytzer, A Fairman, EJ Quinby, M Karavolis, G Pramana, IMA Setiawan, GP McKernan, B Parmanto, BE Dicianno	The Effect of the Interactive Mobile Health and Rehabilitation System on Health and Psychosocial Outcomes in Spinal Cord Injury: Randomized Controlled Trial	J Med Internet Res	10.2196/14305	telerehabilitation	T	randomized controlled trial	5	1	1	1	0	1	0	1	0	0	1	1	0	0	0
2019	RK Nelligan, RS Hinman, J Kasza, KL Bennell	Effectiveness of internet-delivered education and home exercise supported by behaviour change SMS on pain and function for people with knee osteoarthritis: a randomised controlled trial protocol	BMC Musculoskelet Disord	10.1186/s12891-019-2714-x	telerehabilitation	M	randomized controlled trial	10	2	4	1	0	2	0	0	0	1	2	0	0	1	1
2019	AR Wootton, DA Legnitto, VA Gruber, C Dawson-Rose, TB Neilands, MO Johnson, P Saberi	Telehealth and texting intervention to improve HIV care engagement, mental health and substance use outcomes in youth living with HIV: a pilot feasibility and acceptability study protocol	BMJ Open	10.1136/bmjopen-2018-028522	teleconsultation	B	feasibility Study	3	1	0	0	0	2	0	0	0	1	0	0	0	0	1
2019	BB Hoeppner, SS Hoeppner, HA Carlon, GK Perez, E Helmuth, CW Kahler, JF Kelly	Leveraging Positive Psychology to Support Smoking Cessation in Nondaily Smokers Using a Smartphone App: Feasibility and Acceptability Study	JMIR Mhealth Uhealth	10.2196/13436	digital self management	other	feasibility Study	5	1	1	0	0	3	0	0	0	0	1	0	0	0	1
